# Supplementary material for: Transcriptomic and Lipidomic Characteristics of Subcutaneous Fat Deposition in Small-Sized Meat Ducks
Source: Metabolites. 2025 Feb 26;15(3):158. doi: 10.3390/metabo15030158 (PMC11944229; doi:10.3390/metabo15030158)
Supplement: Supplementary file 1 [file metabolites-15-00158-s001.zip]

Archive with 2 entries (2 files):
- Supplementary data1.csv
- Supplementary table.docx
