# Supplementary material for: Transcriptomic and Lipidomic Characteristics of Subcutaneous Fat Deposition in Small-Sized Meat Ducks
Source: Metabolites. 2025 Feb 26;15(3):158. doi: 10.3390/metabo15030158 (PMC11944229; doi:10.3390/metabo15030158)
Supplement: Supplementary file 1 [file metabolites-15-00158-s001.zip › Supplementary data1.csv]

Compound_ID	Name	Formula	Molecular Weight	RT [min]	lipidmaps_Results	lipidblast_Results	all_315	all_986	all_947	all_450	all_28	all_545	all_561	all_588	all_269	all_178	all_956	all_855	FC	log2FC	Pvalue	ROC	VIP	Lipid Subclass
Com_1000_neg	Docosapentaenoic acid	C22 H34 O2	330.25609	4.773	Full match	No results	6857195.254	2165205.927	19033739.06	1081781.684	10098003.28	1020013.721	3807063.987	5262054.716	4069220.904	2707419.562	2100094.122	2434269.325	1.975254991	0.982038907	0.754111275	0.527777778	0.48397773	FA
Com_100_neg	PE (18:2e/18:1)	C41 H78 N O7 P	727.55269	12.241	Partial match	Full match	356708377.6	428205712.1	365970013.7	407194303.4	596652543.2	461677523.3	474061500.5	518991447	411281279.7	263305429.9	265318824.3	559673559.4	1.049656921	0.069917862	0.636059356	0.5	0.487748308	PE
Com_100_pos	PC (18:0/20:3)	C46 H86 N O8 P	811.60947	11.824	Partial match	Full match	5038143389	2507526614	1610377468	3706964009	2975647150	1787366338	2104511874	4086593263	4326888897	3700516134	5054704125	2076923749	0.825569602	-0.276538244	0.386771922	0.666666667	1.03798567	PC
Com_1015_neg	Cer-AS (d20:2/36:0)	C56 H109 N O4	905.8427	17.268	No results	Invalid mass	147331.6403	70248.4803	24377.15272	76103.81013	21379.05847	290375.9346	294763.3473	70604.8788	113108.1205	227309.7614	266959.1096	188551.4077	0.542338678	-0.882734032	0.092247147	0.777777778	0.729633685	Cer
Com_1019_neg	Cer-ADS (d28:0/16:1)	C44 H87 N O4	739.67038	15.464	No results	Invalid mass	998053.6527	1458705.968	18183947.61	1359441.335	1999895.835	668370.4721	2432463.049	104418.0222	2293977.28	101184.4283	1089727.835	2978267.52	2.740923373	1.454661996	0.28058441	0.472222222	0.904664437	Cer
Com_1021_pos	PC (16:0/16:2)	C40 H76 N O8 P	729.53135	10.118	Partial match	Full match	196313927.9	158875079.1	90429295.52	161724666.6	174315503.1	86802705.53	194677764.7	209399557.3	141930788.2	73858892.84	14935588.58	76750794.11	1.220514434	0.287489357	0.338071953	0.638888889	1.178306692	PC
Com_1022_neg	1-heptadecanoyl-2-arachidonoyl-sn-glycero-3-phosphoserine	C43 H76 N O10 P	797.522	7.958	Full match	No results	11155212.86	11989301	591817.1643	1912291.871	1285295.161	9887424.186	4896839.379	8884119.76	4122226.47	10149378.92	3685260.196	702190.3099	1.135059346	0.18276773	0.825869662	0.527777778	1.076384662	PS
Com_1022_pos	PE (19:1/19:1)	C43 H82 N O8 P	771.58039	11.74	Partial match	Full match	316096507.8	217690636.8	117122272	283910978.6	155854747.2	151495582.3	207580196.1	233943166	268469292.1	441549165.4	351837652.1	144633623.1	0.753738383	-0.407864234	0.241840046	0.666666667	1.046868089	PE
Com_1027_pos	TAG (18:1-18:2-20:3)	C59 H102 O6	928.74972	16.684	No match	Invalid mass	88215402.28	134889558.1	177954590.9	102004785.7	197350928	109669421.5	154472103.2	108249218	64376478.25	64443385.01	74218849.87	119106817.6	1.385075396	0.469964511	0.118323127	0.75	1.248356366	TAG
Com_1028_neg	HexCer-NDS (d28:0/12:1)	C46 H89 N O8	829.66598	13.058	No results	Invalid mass	2989412.84	15171664.77	6255398.892	7366034.958	11783604.11	5553916.101	15094611.25	14418562.55	10375661.64	9894525.364	2674558.731	8239975.323	0.809254288	-0.30533499	0.554591637	0.611111111	0.74659869	HexCer
Com_102_neg	PS (18:0/20:3)	C44 H80 N O10 P	813.55276	11.207	Partial match	Full match	265609994.7	228679146.8	134057597.9	183296550.8	224834123.7	165328735.3	212080445.5	115925510.4	162271575.4	177939601.5	154810700.2	231836759.2	1.139298976	0.18814639	0.387044382	0.666666667	0.698444169	PS
Com_102_pos	TAG (16:0-18:1-18:1)	C55 H102 O6	875.78452	16.82	No results	Invalid mass	2382448056	4407971079	4470406967	2287272850	5482146381	3237141930	5157346817	3836865201	1823891624	1902237805	1084423543	5204235175	1.171412861	0.228249639	0.40503158	0.638888889	1.003086908	TAG
Com_1030_pos	PC (17:0/20:4)	C45 H82 N O8 P	795.57803	10.569	Partial match	Full match	136748255	145307800.7	78867500.45	193355188.6	118056802.4	84461894.81	131511718.1	163562833.9	124967735.5	87688506.17	120346964.1	101545238.6	1.037244503	0.052756011	0.962577228	0.5	0.670055518	PC
Com_103_neg	1-heptadecanoyl-sn-glycero-3-phosphocholine	C25 H52 N O7 P	509.34862	4.29	Full match	No results	434253706.3	389275370.1	360213137.6	405836542.2	493971954.3	508968842.1	559198679	455873603.1	446673931.5	420401565.6	484017472	509023985	0.901686581	-0.149302043	0.156936697	0.75	1.452740256	PC
Com_103_pos	TAG (16:0-18:1-22:4)	C59 H104 O6	925.80956	16.953	No results	Invalid mass	180579129.7	659711068.5	4794437129	292508874.9	1593590689	1360728576	1668619721	355749710.4	117998627.5	114337681	136524590.8	1504038045	2.278918106	1.188349082	0.233702327	0.694444444	1.185111772	TAG
Com_1041_pos	DAG (16:0/18:2)	C37 H68 O5	609.53364	12.443	No results	Invalid mass	40089822.8	45211994.18	134472775.4	67455144.7	24424220.78	52873372.37	40789801.27	33734516.26	80301362.75	103089264.1	82005621.05	84105169.99	0.85968209	-0.218124845	0.481057171	0.638888889	0.857006021	DAG
Com_1042_pos	(9Z)-3-hydroxyoctadecenoylcarnitine	C25 H47 N O5	441.34516	1.931	Full match	No results	191583145	160535240.8	91731713.79	334382232.3	159232695	142215336.9	194408785.5	190614082.4	197202837	61245293.93	296721299.8	264980710.4	0.895871676	-0.158635998	0.778204964	0.666666667	0.141267799	FA
Com_1043_neg	PE (16:1e/18:3)	C39 H72 N O7 P	697.50538	10.54	Partial match	Full match	9993733.819	12808390.75	6517453.807	14347269.98	10077583.85	12554267.4	15168878	17004373.51	16098759.47	11025322.31	9137041.716	9391763.594	0.851882167	-0.231274205	0.350509697	0.638888889	0.628959326	PE
Com_1044_pos	PC (14:1e/24:2)	C46 H88 N O7 P	797.6306	12.557	Partial match	Full match	64015153.51	67816826.85	23892853.56	68571568.79	41314063.99	45160209.93	36681105.67	91749526.62	61932738.41	40169572.32	73937120	63551841.61	0.844435271	-0.243941256	0.432375913	0.555555556	0.554491797	PC
Com_1048_pos	PC (14:0e/26:2)	C48 H94 N O7 P	827.6756	13.949	Partial match	Full match	112105746.3	227886559.4	66184322.98	116317502.9	282177743.9	49195912.5	151957670.9	440575988.5	384984282.4	217196944	51277519.22	178773665.8	0.599303847	-0.738640459	0.271657858	0.694444444	0.488514839	PC
Com_1049_neg	Traumatic Acid	C12 H20 O4	228.13607	1.14	Full match	No results	8889180.149	14388740.05	12558117.83	11860387.59	8893703.181	15620594.61	8986106.249	11944562.33	9894041.564	12433528.74	16320827.5	10745382.43	1.026822458	0.038186755	0.866604517	0.5	0.197914972	FA
Com_1056_pos	PE (18:0/20:5)	C43 H76 N O8 P	765.53188	10.959	Partial match	Full match	228006582.8	203194476.1	69430502.02	166694091.6	141651831.4	132894727.9	159797312.6	259313756.5	208719270.4	307194274.7	312197857.3	155031277.4	0.671684574	-0.574144199	0.078037983	0.805555556	1.315597311	PE
Com_1057_neg	PG (18:2/18:2)	C42 H75 O10 P	770.51089	9.242	Partial match	Full match	3475862.915	3459787.584	3722935.076	2574559.202	3412085.453	2788011.436	2413410.478	1121769.092	2827687.587	1506009.899	2472654.308	5884333.446	1.197670626	0.260231204	0.243268617	0.777777778	0.53582039	PG
Com_1058_neg	SM (d14:2/20:0)	C39 H77 N2 O6 P	746.5587	9.254	No results	Invalid mass	7009605.628	7685692.522	5455365.156	6392368.334	7450864.148	9799284.984	8898807.848	10167058.01	5877565.97	6645343.125	8266211.467	6930555.626	0.936040898	-0.095356529	0.5871036	0.583333333	0.381793371	SM
Com_1060_neg	PC (16:0e/22:3)	C46 H88 N O7 P	843.63593	12.588	No results	Invalid mass	2916751.582	3503688.936	2648719.478	2434206.493	3906723.226	2835565.039	3284524.438	3005168.24	2666396.65	2258840.347	2566597.724	2615446.387	1.112745254	0.154123347	0.291207194	0.666666667	0.251682478	PC
Com_106_pos	PC (18:2/20:3)	C46 H82 N O8 P	807.57774	10.298	Partial match	Full match	4189778792	4298401413	2684147462	4916053013	3843718009	2593382395	4387590647	3819653489	4670790071	2791854403	5640487019	3244941652	0.917336185	-0.124477545	0.573182379	0.611111111	0.431159058	PC
Com_1075_pos	PC (18:1/22:6)	C48 H82 N O8 P	831.56267	7.252	No match	Invalid mass	146046119.7	49151569.36	1726535.42	35620489.26	4510433.796	42679758.56	19248002.72	73837120.23	50486162.1	164627777.3	71337820.7	911669.8031	0.735276568	-0.443641086	0.725745259	0.638888889	1.382488218	PC
Com_1077_neg	HexCer-NDS (d30:0/26:2)	C62 H119 N O8	1051.89988	17.036	No results	Invalid mass	121754.3251	189912.799	28257.43643	70654.00916	28464.49409	301750.2873	118074.2816	70709.59017	100614.846	130482.4148	406299.4941	237399.2463	0.696509374	-0.521785326	0.282496161	0.666666667	0.397560819	HexCer
Com_1078_pos	ACar 18:2	C25 H46 N O4	423.3344	1.935	No match	Invalid mass	170568304.8	139552048.8	79112308.55	296297648.6	140559849.8	121014479.8	169524948.4	159261859.7	170047117	58281972.74	259620518.7	249933321.7	0.887908043	-0.171517824	0.729606476	0.611111111	0.156599607	ACar
Com_1079_neg	PS (16:0/22:6)	C44 H74 N O10 P	807.50581	9.428	Partial match	Full match	4726046.905	14017275.94	4176855.639	5437297.844	5750024.733	7055738.607	11646708.95	7042066.406	3043653.194	4496574.803	3287238.757	11558606.07	1.002151961	0.003101288	0.847463528	0.416666667	0.47115348	PS
Com_107_neg	PS (18:0/22:5)	C46 H80 N O10 P	837.55263	11.206	Partial match	Full match	364213651.4	379532614	186126679.3	221684526.4	335943568.9	441345874.8	561117125.6	347166261.7	164777596.9	648407269.3	369801270.2	465767058.6	0.754329026	-0.406734154	0.345360488	0.694444444	1.00586641	PS
Com_1082_pos	PC (22:5e/16:2)	C46 H80 N O7 P	789.5526	7.803	No match	Invalid mass	274438148.6	338326613.1	175380.8855	17990887.71	301346.5344	198792799.7	25972413.86	216901784.3	62231088.08	85986342.51	88235204.54	227260.6209	1.730827006	0.791461536	0.741852792	0.527777778	1.213746447	PC
Com_1084_pos	1-(1Z-hexadecenyl)-2-arachidonoyl-sn-glycero-3-phosphoethanolamine	C41 H74 N O7 P	723.51868	12.15	Full match	No results	377906566.3	341604584.3	119345216.8	378079540.2	234462193.6	158420854.7	217234040.9	432508959.5	558909647.1	405351872.2	338542889.7	240955870.8	0.733903145	-0.446338415	0.194812509	0.722222222	0.830966026	PE
Com_1086_pos	PS (19:1/19:1)	C44 H82 N O10 P	815.5676	11.676	Partial match	Full match	226650853.3	217114447.4	116149970	308245743.8	221511214.1	122181602	179496757.9	292893192.5	222368390.4	199370323.5	227053650.8	177112388.8	0.933419683	-0.099402206	0.539677647	0.444444444	0.696882867	PS
Com_1089_neg	Juniperic acid	C16 H32 O3	272.23537	3.212	Full match	No results	12254913.11	8251050.609	11192349.24	9625914.207	9990755.776	10056725.9	15858555.49	14712590.97	9960168.127	11829380.32	10873636.51	8931553.758	0.850425498	-0.233743242	0.199331148	0.666666667	1.210339828	FA
Com_1089_pos	TAG (18:1-18:2-20:2)	C59 H104 O6	930.76527	16.949	No match	Invalid mass	94335455.55	152213682.7	161995104.7	36426007.21	131560869.6	72120055.13	144329724.8	137833574.1	81446734.35	68083640.62	85624910.31	100871818.7	1.049274094	0.069391591	0.916717412	0.555555556	1.146480568	TAG
Com_1090_pos	1-(1Z-octadecenyl)-2-oleoyl-sn-glycero-3-phosphoserine	C42 H80 N O9 P	773.55761	9.272	Full match	No results	69101282.87	80632654.1	61766908.96	150833097	94243023.22	33842600.18	85515588.84	71793587.68	90863119.58	40233272.13	121768323.5	80219988.48	1.000052379	7.56E-05	0.856420047	0.555555556	0.088947303	PS
Com_1094_neg	PE (18:3/20:4)	C43 H72 N O8 P	761.50062	9.1	Partial match	Full match	3977827.906	6624456.379	5185267.467	11229736.67	8429129.269	6792771.351	7649543.165	5714213.028	6032675.513	3248329.063	3876718.139	6837275.196	1.26621003	0.340516729	0.289069697	0.666666667	0.661619557	PE
Com_1094_pos	LysoPC(18:3(9Z,12Z,15Z))	C26 H48 N O7 P	517.31438	2.606	Full match	No results	214755072	127465048	80930386.43	182331555.3	136213406.3	104910768.3	153993912.1	229695804	263860101.6	163116580.7	165254740.1	163133334.8	0.743253511	-0.428073722	0.091663639	0.777777778	1.246266497	PC
Com_1099_neg	N-Lignoceroyl Taurine	C26 H53 N O4 S	475.36986	8.573	Full match	No results	3628160.367	3951567.97	4870597.233	3283332.197	6582849.909	834257.5853	6973719.119	410708.1004	6348370.836	378211.8419	2952926.799	14952896.22	0.723081053	-0.467770721	0.743319011	0.5	0.553759713	FA
Com_109_pos	SM (d26:1/12:0)	C43 H87 N2 O6 P	758.63059	12.354	Partial match	Full match	9446767854	5898292084	2888972232	7717114003	4304993848	4029095678	3973904172	6032346554	8896793130	7122127226	6822832074	4549348383	0.916782453	-0.125348663	0.563809898	0.583333333	1.275658755	SM
Com_1100_neg	SM (d14:3/28:1)	C47 H89 N2 O6 P	854.65191	11.67	No results	Invalid mass	6673259.583	7773721.205	9013148.195	12165649.95	10477819.51	10867880.32	10156271.86	7633275.482	6104841.366	4054277.85	7590012.589	8615477.383	1.290285745	0.367690599	0.121106929	0.805555556	1.013180742	SM
Com_1105_neg	MGDG (16:3/18:3)	C43 H70 O10	792.50378	8.205	No match	Invalid mass	45612.3301	41563.20589	45562.75573	44178.06559	53512.7945	52557.7863	55662.00982	52050.03444	70701.55931	26205382.33	52818.68243	43029.01321	0.010686962	-6.548004432	0.307694435	0.777777778	1.116426532	MGDG
Com_110_neg	PS (22:0/18:1)	C46 H88 N O10 P	845.61588	13.862	Partial match	Full match	213635955	295977211.2	210911109.7	248764774.1	285129784.9	255805992	418730179.3	395640879.5	268794455	205300639.3	182822727.7	350091672.5	0.829164901	-0.270269047	0.37075512	0.611111111	1.373095307	PS
Com_1111_pos	DAG (18:2/22:4)	C43 H72 O5	685.56286	12.159	No results	Invalid mass	331203253.4	323792781.3	116003468.2	335874424.2	215417762.1	151523154.5	204773057.7	403736579.6	493574164.7	341310558.4	307846643.8	236490975.4	0.741455518	-0.431567952	0.17843141	0.722222222	0.815646715	DAG
Com_1112_neg	2-[(5Z,8Z,11Z)-icosatrienoyl]-sn-glycero-3-phosphoethanolamine	C25 H46 N O7 P	503.30176	2.849	Full match	No results	1368461.049	1004879.452	513726.6514	337144.7101	783507.6251	331627.8687	1377702.396	361407.2436	1083912.681	839895.7116	840693.9913	959050.9548	0.794364831	-0.332126343	0.352671769	0.694444444	0.401036131	PE
Com_1119_pos	PC (20:3/20:4)	C48 H82 N O8 P	831.57814	9.792	Partial match	Full match	45755504.41	78272415.01	45259441.87	104862971	88683343.53	40052007.75	41291896.66	58034950.61	60173583.01	31344551.64	49160391.41	70633516.85	1.296958289	0.375132083	0.303500696	0.638888889	0.702804321	PC
Com_1120_pos	HexCer-NS (d18:1/20:0)	C44 H85 N O8	755.62746	12.695	Partial match	Full match	184703750.7	316718021	132392745.9	293575986.1	235148516.9	133526700.2	167824168	406472356.2	344417342.7	298100917	346116438.6	222106955.9	0.726071709	-0.461816055	0.132926081	0.777777778	0.67922456	HexCer
Com_1124_neg	PE (23:0/18:1)	C46 H90 N O8 P	815.64192	14.876	Partial match	Full match	7234663.126	2429150.013	3853385.401	2295174.876	3809010.402	4839914.35	4599095.131	6347147.03	2597023.339	4743014.85	4453106.649	4932947.721	0.88396221	-0.177943399	0.448027004	0.666666667	0.7792079	PE
Com_1125_neg	OxPC (18:1-18:2+1O)	C44 H82 N O9 P	845.57966	8.017	No match	Invalid mass	6440443.857	5169277.151	1122440.195	3432798.905	2237016.513	8848577.375	7979250.063	14300984.54	4270554.547	25482228.95	4819111.082	1229920.981	0.469173418	-1.091806818	0.317157459	0.666666667	0.872078733	PC
Com_1125_pos	SM (d25:0/14:0)	C44 H91 N2 O6 P	774.65341	12.981	No match	Invalid mass	296455283.7	188890896.2	93617160.24	213832534.5	137299364.8	126573984	132781900.6	209441275.6	199525341.1	179548046.1	181143626.9	178250732.9	0.977771906	-0.032430142	0.658874597	0.527777778	1.329684639	SM
Com_1126_neg	HBMP (18:1-18:1-18:1)	C60 H111 O11 P	1038.7874	15.14	Partial match	Full match	2901787.822	2838169.973	7908127.763	2705207.225	3637517.266	397448.6127	5043352.514	192256.2548	4956747.522	253340.6619	3066030.575	14375477.17	0.73109725	-0.45186477	0.761087288	0.555555556	0.579797893	HBMP
Com_1130_neg	HexCer-NS (d30:1/24:1)	C60 H115 N O8	1041.87938	16.74	No results	Invalid mass	287364.3553	415434.9549	82086.35147	105670.4349	217728.9086	267227.9507	364224.0535	98193.82869	236501.5577	187983.2325	2565359.698	1663345.91	0.268885513	-1.894936068	0.218153667	0.638888889	0.857056765	HexCer
Com_1136_neg	LPS 20:3	C26 H46 N O9 P	547.29158	1.983	Partial match	Full match	1668183.098	939893.3117	1747946.968	1741999.35	2341785.693	1361270.887	1665685.745	585197.3113	1468618.161	1113268.681	1395652.172	4416418.889	0.920735157	-0.119141861	0.812100679	0.638888889	0.352270565	PS
Com_113_neg	PI (16:0/20:4)	C45 H79 O13 P	858.52676	9.589	Partial match	Full match	227433546.1	322267467.3	326981915.6	298321481.6	218972384.2	261393036.7	414531536.3	278038490.5	242324232.9	218210892.7	285360026.9	358658080.5	0.921122033	-0.118535793	0.575663833	0.555555556	1.48195997	PI
Com_1144_neg	PG (16:0/18:2)	C40 H75 O10 P	746.51079	9.932	Partial match	Full match	5124965.126	6164589.968	9159275.575	10068989.96	9932063.261	4649020.256	5384163.867	3380056.422	4943297.761	11295410.01	8963407.962	10631717.33	1.011230329	0.016111639	0.82712473	0.5	0.207719306	PG
Com_1149_pos	N-pentacosanoylsphingosine-1-phosphocholine	C48 H97 N2 O6 P	828.70879	14.723	Full match	No results	344391513.8	71997645.35	48341638.38	171006996.2	61102076.41	108657145	99200102.02	123839047.5	158093093.3	181303362.6	112654677.6	95429493.75	1.045394342	0.064047256	0.609557033	0.638888889	1.425009042	SM
Com_114_neg	PI (18:0/18:2)	C45 H83 O13 P	862.55797	10.78	Partial match	Full match	258119795	413962454.5	216934109	411977022.2	204894970.1	384390931.4	256669874.2	257948103.1	325651524.8	449138511.2	465978752.3	323637356.3	0.909214695	-0.137307094	0.532524939	0.611111111	0.554091085	PI
Com_1150_pos	1-[(8Z,11Z,14Z)-icosatrienoyl]-sn-glycero-3-phosphocholine	C28 H52 N O7 P	545.34831	2.277	Full match	No results	33550297.22	40126955.26	17987202.13	25079357.29	28876007.54	11126650.94	39598899.87	26203280.54	41214328.05	30337695.94	61376445.44	32724911.04	0.677220585	-0.562302268	0.090143028	0.777777778	0.859111508	PC
Com_1152_neg	CL (18:1-18:1-18:1-18:2)	C81 H148 O17 P2	1455.0194	16.25	Partial match	Full match	3642869.367	2893527.354	2584042.883	3673182.626	3457025.367	3350540.673	4516744.594	3465481.691	3582641.805	2565358.487	5577443.994	5530474.404	0.776649325	-0.364664758	0.14449618	0.722222222	1.021141122	CL
Com_1154_neg	HexCer-NS (d20:1/34:1)	C60 H115 N O8	1023.86894	16.748	No results	Invalid mass	340698.3843	507286.6923	98326.73473	82045.42434	273210.538	311617.768	727626.5638	76240.38216	226921.7599	145955.3383	2458217.703	1583180.649	0.309149391	-1.693623933	0.31808095	0.611111111	0.85301322	HexCer
Com_1158_pos	PE (18:1/20:2)	C43 H80 N O8 P	769.56264	11.817	Partial match	Full match	159577134.6	177037990	42149802.86	422155449.1	106639512.5	107909554.8	81235834.11	163615418.6	196763582	235788127.8	199002354.8	109578281.3	1.029905006	0.042511275	0.699714781	0.638888889	1.472617815	PE
Com_115_neg	1-palmitoyl-2-oleoyl-sn-glycero-3-phosphoethanolamine	C39 H76 N O8 P	717.53192	10.138	Full match	No results	277970886.5	401129577.1	352886789.3	461957740.8	318169121.6	274822383.3	354226346	209104938.1	400465327.7	228649097.2	405026338.7	310325933.3	1.093898054	0.129478292	0.486536405	0.583333333	0.756428039	PE
Com_1160_neg	PA (18:0/18:2)	C39 H73 O8 P	700.50484	11.457	Partial match	Full match	9313473.424	4730447.391	3322516.095	2539976.368	7599569.915	4949044.145	7293128.234	5362662.22	5239896.496	10220795.7	4573116.941	6328038.703	0.831803993	-0.265684484	0.321273436	0.666666667	0.887185135	PA
Com_1165_neg	OxPC (18:0-18:3+1O)	C44 H82 N O9 P	845.57952	8.898	No match	Invalid mass	8628061.85	6658991.016	773583.5586	2845937.409	1868583.202	5119905.371	2404889.722	13210795.69	3711076.422	7008821.217	5040715.647	670501.6483	0.808038935	-0.307503285	0.807291964	0.527777778	1.242853886	PC
Com_116_pos	SM (d29:1/12:0)	C46 H93 N2 O6 P	800.67744	13.977	Partial match	Full match	12807262437	5129035869	1836247312	5900511747	4592841933	4209020965	4597852920	9042778913	10476142950	13408782996	8411721300	4250298656	0.686921382	-0.541783102	0.185244344	0.722222222	1.241621378	SM
Com_1170_pos	PE (18:2/22:5)	C45 H76 N O8 P	789.53103	10.212	Partial match	Full match	155722916.3	149688018.3	46800248.4	145999844	143021973.5	130715003.9	207952935.5	200375193.1	212730472.4	256580764.7	292409638.4	216529358.7	0.556728725	-0.844953572	0.017535592	1	1.453614529	PE
Com_1172_pos	TAG (12:0-16:1-18:1)	C49 H90 O6	796.65576	16.012	No match	Invalid mass	19514689.36	95934711.3	141126230.3	39634227	136571113.7	130181583.6	107122605.6	57551686.8	21537612.5	16288834.42	15308896.52	142686667.5	1.561631979	0.643054501	0.268776849	0.666666667	1.312524666	TAG
Com_1179_neg	HexCer-NS (d29:1/12:1)	C47 H89 N O8	841.66609	13.187	No results	Invalid mass	3406471.226	11716166.38	2477999.844	4239839.625	8986362.459	6864525.036	9021622.492	9554097.184	6343687.898	5351690.83	2809473.487	6813254.143	0.944791922	-0.081931465	0.681946645	0.555555556	0.378742834	HexCer
Com_1179_pos	PC (17:0/18:0)	C43 H86 N O8 P	775.61019	12.862	Partial match	Full match	197763826	130185401.1	78018770.06	230601985.6	115134155.6	120734109	78593854.99	223935782.7	212110593.3	117336093.4	141754340.6	212333955.4	0.884767823	-0.176629176	0.621688168	0.611111111	0.641633679	PC
Com_117_neg	PC (16:0/16:1)	C40 H78 N O8 P	777.553	10.135	No match	Invalid mass	276045032.6	398571065.4	350015420.6	459686045.5	316252731.2	272334741.3	352000740.8	207619555.3	396989531	226737808.2	403086211.9	305403237.7	1.095710119	0.131866169	0.481109397	0.583333333	0.773339595	PC
Com_1180_pos	TAG (12:0-12:0-16:0)	C43 H82 O6	711.63776	15.568	No results	Invalid mass	488714.2311	2725291.367	39932061.2	850259.549	10400364.26	25774034.73	5925230.097	1350730.883	339899.3071	264209.5497	399230.2453	12195228.55	3.915632285	1.969245289	0.200931029	0.75	1.136456305	TAG
Com_1181_neg	HexCer-NDS (d27:0/12:1)	C45 H87 N O8	815.64995	13.294	No match	Invalid mass	6418762.47	11680953.94	10141795.92	6474783.752	10344552.72	5648151.874	6583738.16	10561147.49	8245473.22	8405104.764	6240998.883	6401517.007	1.091972588	0.12693664	0.670261203	0.555555556	0.183214966	HexCer
Com_1182_neg	HexCer-NS (d23:1/29:1)	C58 H111 N O8	995.83773	16.414	No results	Invalid mass	1398047.589	1358181.142	899534.1889	1608181.728	1258912.808	368927.626	1398570.362	162814.5646	2589627.202	174589.3301	3372397.8	4476209.162	0.566097182	-0.820878353	0.960980544	0.638888889	0.199738086	HexCer
Com_1186_pos	PC (19:0/19:0)	C46 H92 N O8 P	817.64663	13.427	No results	Invalid mass	77283857.81	212639910.2	100949453.8	256681471.6	129972054	104366365.1	110346896.6	164274870	230841909	237450444.6	169378402.9	201356763.8	0.79189483	-0.336619254	0.220473453	0.694444444	1.013014718	PC
Com_1187_pos	PC (15:1/22:5)	C45 H78 N O8 P	791.54691	11.033	Partial match	Full match	135592052.3	125675320.2	61410401.92	171244300.6	112931320	95783433.58	210790615.2	181301942.6	163886232.6	331884217.6	265897040.6	188301098.3	0.523550533	-0.933599303	0.0046856	0.972222222	1.916378214	PC
Com_1189_pos	PC (22:5e/16:1)	C46 H82 N O7 P	791.58262	10.636	Partial match	Full match	230378651.7	220022043.3	75569949.28	96887000.64	185258778.3	107085174	181927674.5	276393438.4	197443460.1	274344126.6	132472213.2	208896263.9	0.719793964	-0.47434409	0.120864377	0.722222222	0.980215419	PC
Com_118_pos	PC (16:0/22:4)	C46 H84 N O8 P	809.59364	10.989	Partial match	Full match	2787175799	2108369970	1318421394	3356909467	2474933925	1730835556	2627046578	2135517180	2645087051	2169054797	2758690808	2186502535	0.948680758	-0.076005409	0.548690232	0.583333333	0.513365644	PC
Com_1190_pos	PC (22:3e/16:0)	C46 H88 N O7 P	797.62102	11.716	No results	Invalid mass	141286091.9	144424401.7	80757612.56	183009184.6	114485687.1	101404202.4	119450250.3	182301391.2	157346149.2	169742684.2	158841955	99625127.64	0.862572592	-0.213282219	0.3152704	0.666666667	0.719143164	PC
Com_1196_pos	PC (18:1/16:2)	C42 H78 N O8 P	755.5467	10.175	Partial match	Full match	113798642.2	112315008.8	55822871.07	100079223.9	102662687.6	47285894	85742600.24	130097630.2	69906746.54	39109622.59	1921151.715	44506039.65	1.432770136	0.518807172	0.251685865	0.722222222	1.476597445	PC
Com_11_pos	TAG (18:0-18:1-18:2)	C57 H104 O6	901.80947	17.105	No results	Invalid mass	7499714101	14575562821	31567871245	5818257420	21518530034	14826559960	19625513687	5928828393	9119675234	12209870223	6610682835	17135645538	1.356451971	0.439837966	0.471792579	0.611111111	1.202306901	TAG
Com_1201_neg	PA (18:0/18:1)	C39 H75 O8 P	702.52199	11.729	Partial match	Full match	5323915.892	5772038.817	3006023	5021817.98	4767690.892	5615765.207	7375316.6	7127196.512	4814528.995	3365282.48	3085512.268	7636226.402	0.88334319	-0.178954043	0.690692753	0.611111111	0.569140822	PA
Com_1203_neg	OxPC (18:0-18:1+1O(1Cyc))	C44 H84 N O9 P	847.59501	8.97	No results	Invalid mass	5809640.386	6017296.116	2663939.625	2884391.992	4094947.427	6152033.007	4503504.378	12933794.52	5063207.933	5888371.204	3272354.671	1510945.768	0.832693233	-0.264142994	0.906629354	0.5	0.746597871	PC
Com_1206_pos	ACar 20:1	C27 H52 N O4	453.38173	3.992	No match	Invalid mass	34847762.95	71167246.52	37023304.83	163944204.9	51943811.56	81537395.79	112355518.4	166612875.6	87236612.38	5649920.831	151097680.1	71335746.61	0.741161632	-0.432139895	0.899527989	0.694444444	0.282593724	ACar
Com_1208_neg	LPI 16:0	C25 H49 O12 P	572.29668	2.219	Partial match	Full match	3365098.909	5069578.48	3031324.715	9372805.5	4083122.774	3380310.699	4613713.959	7843469.402	4382921.175	3648587.838	5586026.225	7761863.327	0.836439128	-0.257667543	0.32880757	0.722222222	0.751472479	PI
Com_1209_pos	PE (18:1/22:4)	C45 H80 N O8 P	793.5626	11.371	Partial match	Full match	181969169.6	141719079.4	80638488.9	388028874.7	107549772.1	90807453.65	194978377.9	200222322.5	214960409.3	243061993.8	369846145.2	179089116.4	0.706562727	-0.501110449	0.110235622	0.805555556	1.167038552	PE
Com_120_neg	LPE 18:0	C23 H48 N O7 P	481.31718	4.556	Partial match	Full match	263824271.5	204294198.7	226101236.7	139040489.2	192209517	214634268.4	334917713.6	213808892.1	239284856	190906318.3	324725889.3	285646568.7	0.780287925	-0.357921521	0.085407703	0.75	2.186643506	PE
Com_122_pos	TAG (18:2-18:2-20:3)	C59 H100 O6	921.77854	16.386	No results	Invalid mass	53364624.41	134295665.9	3019241031	39476702.07	473402400	542370644.7	726057650.7	74993307.64	21434123.19	23092177.07	27458300.88	469722430.1	3.174176658	1.666382423	0.273543339	0.722222222	1.150666898	TAG
Com_1234_neg	PG (18:0/18:1)	C42 H81 O10 P	776.55604	11.026	Partial match	Full match	3551900.003	4911291.84	6290523.175	4145164.113	6154452.664	4535909.354	5628699.871	2319118.574	5284098.822	498176.3722	4740112.806	11762256.36	0.97872414	-0.031025811	0.515911755	0.472222222	0.625653604	PG
Com_1237_pos	TAG (16:1-18:2-22:4)	C59 H100 O6	926.73381	16.375	No match	Invalid mass	52677424.33	86755181.2	126177026.8	29443702.92	88832505.56	67808732.68	75838758.02	67687676.64	21001586.62	31001601.58	36300077.5	95374013.26	1.38046897	0.46515846	0.280317508	0.666666667	1.101609239	TAG
Com_123_neg	LPE 20:4	C25 H44 N O7 P	501.28603	2.115	Partial match	Full match	84646240.69	139233317.1	87900952.14	109063593.3	104953585.3	72431522.98	104763393	89597604.48	92405590.73	59375879.21	43361362.81	92671345.51	1.240688533	0.311140981	0.192483147	0.666666667	0.6559292	PE
Com_1243_neg	PC (22:0/20:4)	C50 H92 N O8 P	911.6633	13.672	No results	Invalid mass	4745654.721	2894315.044	2329431.197	3190027.383	5212756.416	5952370.089	3408443.155	3822113.068	4484571.399	2710502.745	4211697.635	3393309.684	1.104123957	0.142902148	0.749890493	0.555555556	0.563329294	PC
Com_124_neg	1-(10Z-heptadecenoyl)-sn-glycero-3-phosphocholine	C25 H50 N O7 P	507.33301	2.844	Full match	No results	187654869.9	121563053.2	116210396.7	94504848.7	178062644.3	98949688.68	158506975.6	96550614.7	174163107.3	154604002.8	128218871.9	197285638.1	0.876410317	-0.190321627	0.385080224	0.638888889	0.672291838	PC
Com_1250_pos	PC (20:3/20:3)	C48 H84 N O8 P	833.57782	7.829	No results	Invalid mass	336175034.9	114094782.2	5806033.78	57184108.84	4628734.35	108412930.6	21658979.33	228115376.9	125118645	242697288.3	194622058.5	5868409.42	0.765574326	-0.385385646	0.575779828	0.666666667	1.353641674	PC
Com_1254_pos	1,2-dioleoyl-sn-glycero-3-phospho-(1'-sn-glycerol)	C42 H79 O10 P	774.54117	10.036	Full match	No results	65111225.27	125980860.3	73225295.83	150876437	85048667.05	43504931.76	98776035.46	61412094.07	80133730.1	37500853.51	80743941.29	188278994.2	0.994334359	-0.008197036	0.913645801	0.472222222	0.259087142	PG
Com_1261_neg	TxB2	C20 H34 O6	370.23572	1.16	Full match	No results	11990415.6	4737503.259	5710397.395	4000981.284	3640155.414	4114684.758	5542646.752	6630075.525	3916647.463	7416280.923	4114600.979	4090092.371	1.078327554	0.10879548	0.951942117	0.527777778	0.636424887	FA
Com_1262_pos	Cer-NS (d18:1/20:0)	C38 H75 N O3	593.57498	13.592	Partial match	Full match	33643455.19	25288047	45667243.53	33516659.87	26600449.54	18325380.02	28224772.43	12041247.46	65120360.16	63363364.06	56867139.74	38372497.32	0.693365901	-0.528311207	0.40283184	0.722222222	0.761315904	Cer
Com_1265_pos	PC (15:1/18:1)	C41 H78 N O8 P	743.53767	10.756	No results	Invalid mass	143844375.5	200190433.9	78341255.43	314431902.2	111506355.2	119036213.5	135378582	180293956.9	218300807.5	177330491.5	160837578.2	183396182	0.91645294	-0.125867294	0.420641806	0.666666667	0.673621964	PC
Com_1277_neg	PS (22:1/22:4)	C50 H88 N O10 P	893.60896	12.648	No results	Invalid mass	4116952.444	7635433.638	4356063.309	5144156.262	4126425.225	1701994.663	3092829.929	1105682.785	3254303.977	461103.8851	2889360.528	11025929.33	1.240586581	0.311022425	0.279394544	0.75	0.918736048	PS
Com_127_pos	PE (18:5e/20:0)	C43 H78 N O7 P	751.55224	12.265	Partial match	Full match	5436326008	3996496912	1451470591	4896528320	3120638883	2675519963	2891236439	4659346879	5168981901	4369912366	5815097765	3390514554	0.820570713	-0.285300431	0.287284678	0.666666667	1.076914112	PE
Com_1281_neg	OxPC (18:0-20:4+2O)	C46 H84 N O10 P	887.59003	9.633	No results	Invalid mass	8815528.963	7307514.525	156605.1661	159702.3082	159945.4918	8208478.432	1657137.319	5097353.017	1516605.605	8258643.499	1947538.265	163014.2578	1.330868365	0.412367883	0.668648299	0.444444444	0.724625814	PC
Com_128_neg	PI (18:1/18:1)	C45 H83 O13 P	862.55781	10.594	Partial match	Full match	204537706.2	376636882.8	107947424.2	281078816.4	174411080.4	199848699.8	200488362.6	110536434.9	228275915.8	207399525	245008353.9	423016894.3	0.950333208	-0.073494652	0.849516544	0.611111111	0.355820168	PI
Com_128_pos	TAG (16:0-17:0-18:1)	C54 H102 O6	863.79443	17.25	No results	Invalid mass	109533174.2	509861940.1	2628291278	175844320.5	2747790245	4246158227	1980173839	274808217.8	43263922.56	67427785.32	50806294.06	2191120120	2.260933844	1.176918779	0.23256656	0.777777778	1.279558527	TAG
Com_1294_pos	PC (21:0/18:1)	C47 H92 N O8 P	829.65621	13.945	Partial match	Full match	53065872.59	23230952.64	29023043.39	74112561.22	47237618.89	61643033.95	54362457.66	90310355.99	79055176.94	79804274.26	97465673.38	71661738.29	0.609980282	-0.713165488	0.028129016	0.916666667	1.63428238	PC
Com_12_neg	1-(1Z-octadecenyl)-2-arachidonoyl-sn-glycero-3-phosphoethanolamine	C43 H78 N O7 P	751.55283	12.302	Full match	No results	1971866391	1774512227	2158477819	1199371187	2011125231	1917739589	1642095571	1511220085	1912539773	1155789773	1509299123	1863236092	1.149977587	0.201605743	0.259927069	0.805555556	0.624289893	PE
Com_1302_pos	1-oleoyl-2-arachidonoyl-sn-glycero-3-phospho-L-serine	C44 H76 N O10 P	809.51823	10.851	Full match	No results	243156289.9	207286943.3	86083988.75	311293498.2	141413737.9	106328655.3	125119446.3	220285804.4	245545617.9	301199486.8	281491158.7	124090792.2	0.844213485	-0.24432022	0.440895557	0.638888889	0.994368307	PS
Com_1318_pos	PC (18:0e/21:0)	C47 H96 N O7 P	817.70128	14.373	No results	Invalid mass	284463728.4	116544314	47105778.23	167420351.2	106765827.8	115166101.3	109126434	160832567	201259571	256326926.2	148057294.5	77316551.87	0.878842586	-0.186323315	0.528735634	0.583333333	1.479083008	PC
Com_131_neg	PE (18:2/18:2)	C41 H74 N O8 P	739.51649	9.925	Partial match	Full match	94854022.27	184153750.2	110207332.7	403758875.3	162790128.6	178034403.9	85798791.54	82902178	125269020.8	116876785.1	98188989.68	159120343.8	1.696906603	0.762907162	0.097793156	0.805555556	1.973832436	PE
Com_131_pos	PE (18:0/20:4)	C43 H78 N O8 P	767.54677	11.708	Partial match	Full match	8798735855	5048776296	2365988241	5663400042	3531001488	2863651969	4558062860	5821935375	6530813194	7545111204	8201905140	3381928505	0.784454636	-0.350238074	0.244140207	0.694444444	1.249110354	PE
Com_1325_pos	TAG (12:0-13:0-16:0)	C44 H84 O6	725.65362	15.798	No match	Invalid mass	807952.9063	2191918.378	41762468.31	915239.1785	10106183.18	34152975.83	9342172.258	923547.7173	375076.7432	228682.8996	160458.1629	17845387.87	3.114657091	1.639073338	0.183282613	0.75	1.158248303	TAG
Com_1327_neg	SM (d19:2/21:0)	C45 H89 N2 O6 P	830.65211	12.577	No results	Invalid mass	4633096.668	4373053.554	4450147.47	5900641.315	5096271.322	6148927.254	6559325.667	7167337.698	4837457.275	5328188.805	3718506.817	4766862.196	0.945161576	-0.081367115	0.719949375	0.611111111	0.422873437	SM
Com_132_pos	PC (22:4e/14:0)	C44 H82 N O7 P	750.557	10.917	No results	Invalid mass	3830481218	3880625415	1974373847	5094618988	3229715358	2539431085	3235052349	4146325098	3941831005	2765053160	4222817610	3209044641	0.954885113	-0.066600929	0.619894589	0.611111111	0.845628291	PC
Com_1331_neg	PE (23:0/18:2)	C46 H88 N O8 P	813.62623	14.408	Partial match	Full match	4336228.215	1737043.596	2334903.936	2380942.897	4291226.707	3706711.956	1947147.43	3411040.591	2909617.023	4381893.847	3813819.771	2661261.513	0.982341085	-0.025704056	0.831953401	0.555555556	0.395623858	PE
Com_1334_pos	PE (18:4e/22:0)	C45 H84 N O7 P	781.59916	13.757	Partial match	Full match	28644888.04	13652998.24	9577142.036	27049922.46	17301164.37	17490793.94	24140708.64	41156756.27	15747234.07	18394828.7	38118299.73	11123259.24	0.764837759	-0.386774346	0.412695479	0.638888889	0.422854554	PE
Com_1338_neg	OxPE (18:0-20:4+2O )	C43 H78 N O10 P	799.53773	9.804	Partial match	Full match	5757090.331	3540448.89	148237.0677	152335.9217	227078.7587	3309087.989	1700824.686	3818123.815	1062699.821	8967141.794	1194677.061	246528.277	0.773059592	-0.371348465	0.467686416	0.361111111	0.790594626	PE
Com_1345_pos	SM (d28:0/14:0)	C47 H97 N2 O6 P	816.70925	14.625	Partial match	Full match	197082017.6	77965824.18	43153334.05	87735755.88	74966700.75	112454998.4	78832509.16	105278576.6	119285877.9	98046574.57	68017841.9	55087678.83	1.131178525	0.177826636	0.838568355	0.5	1.597229462	SM
Com_1346_pos	PC (18:1e/16:0)	C42 H84 N O7 P	745.59898	12.875	Partial match	Full match	83493971.16	84309957.41	50377731.64	114830066.7	77879028.56	84746676.05	72779641.72	155161111.4	89259632.47	85011308.25	109999600.5	95121685.92	0.816088452	-0.293202568	0.216765398	0.75	0.643265001	PC
Com_1347_neg	OxPE (18:1-20:4+2O )	C43 H76 N O10 P	797.52165	8.442	Partial match	Full match	6287870.375	9003890.21	467542.4088	1318407.285	516831.224	8074687.505	2644168.874	5230588.011	2550299.902	7033353.934	2760829.728	356427.2047	1.247552665	0.319100719	0.905534992	0.555555556	1.109697512	PE
Com_1349_neg	PE (23:0/20:4)	C48 H88 N O8 P	837.62646	14.297	Partial match	Full match	3800091.939	2037498.554	2096142.54	2590897.748	2704550.573	2278648	2305750.472	2676481.055	1959679.276	2833856.036	3233496.692	2740039.956	0.984667631	-0.022291262	0.827449403	0.611111111	0.390872342	PE
Com_1351_neg	LPI 20:3	C29 H51 O12 P	622.31262	2.147	Partial match	Full match	1465585.825	1693486.621	2767945.27	1525154.683	1964704.574	2766283.385	2694881.921	1928954.242	2298059.925	2569696.257	3143826.816	5599425.802	0.668125251	-0.581809511	0.078674643	0.75	1.596192849	PI
Com_1364_neg	Cer-BDS (d14:0/30:2)	C44 H85 N O4	737.65504	14.747	No results	Invalid mass	728142.9887	1425717.542	10356915.54	1546977.425	898684.8345	54198.21062	800448.9864	56340.94778	1484847.902	99042.42944	155015.7948	1535032.188	3.633895922	1.8615171	0.281063748	0.638888889	0.889366374	Cer
Com_1364_pos	PE (18:0/22:3)	C45 H84 N O8 P	797.59389	13.263	Partial match	Full match	82957421.87	47350209.42	31528316.42	120171116.6	37821329.74	40091999.35	83915871.94	72155127.58	61780947.55	82428074.71	152189023.2	39666976.61	0.731343323	-0.451379269	0.234668394	0.694444444	0.919825596	PE
Com_1366_neg	PE (24:0/20:4)	C49 H90 N O8 P	851.64252	14.649	Partial match	Full match	3099614.997	2266663.955	2234875.609	1912875.696	2193637.627	1771199.182	3734359.466	3836025.717	1998562.299	1867488.762	2788516.356	3434382.618	0.763271488	-0.389731795	0.140619354	0.722222222	1.262744065	PE
Com_1369_neg	PC (16:2/20:4)	C44 H76 N O8 P	823.53758	9.271	No match	Invalid mass	3266497.969	3740504.282	3837958.652	3183879.173	7413608.559	2902341.332	8034325.397	3749506.93	1928954.433	1483319.303	334776.2827	1930863.827	1.394178436	0.479415218	0.187175967	0.722222222	1.097645682	PC
Com_136_pos	TAG (12:0-16:1-18:2)	C49 H88 O6	789.68473	15.621	No results	Invalid mass	8477452.748	16886127.64	834748986	8391391.534	85919375.13	140401373.7	75680579.88	12662342.11	7264031.113	6433675.964	4269692.395	126046024.1	4.711834764	2.236288947	0.299300048	0.75	1.053557172	TAG
Com_1371_pos	PE (18:4e/20:0)	C43 H80 N O7 P	753.56732	13.063	Partial match	Full match	43629301.33	27649475.96	10417567.68	33809648.98	17569778.42	15903207.99	28764717.76	34183602.52	27414448.5	17410313.95	55737274.7	27079278.89	0.781674089	-0.355360879	0.293515333	0.638888889	0.546912222	PE
Com_1373_pos	SM (d19:3/24:0)	C48 H93 N2 O6 P	824.67696	12.989	No results	Full match	92713907.89	54200992.4	21796237.52	80566663.42	39930127.34	42198556.45	50140034.01	70173723.01	46330413.85	38253697.38	77092487.2	47106700.67	1.007017471	0.010088713	0.77915213	0.5	0.875971801	SM
Com_1379_neg	SM (d14:2/24:0)	C43 H85 N2 O6 P	802.62147	11.423	No results	Invalid mass	8025441.486	4301663.089	4002476.973	5691362.558	3856655.971	4979130.435	4021992.356	5357252.942	5631633.465	4914699.897	3665644.265	3521418.24	1.138093863	0.186619547	0.440686451	0.638888889	1.722126679	SM
Com_137_neg	PE (16:1e/22:5)	C43 H76 N O7 P	749.53696	11.555	Partial match	Full match	236189454.4	271605656.8	227439002.6	154703268.3	313479499.1	304698862.7	399603480.5	317276477.7	199605774.9	262064642.4	194908582.6	325600437.1	0.887618025	-0.171989131	0.496747907	0.638888889	1.7347117	PE
Com_1382_pos	PC (18:2/22:5)	C48 H82 N O8 P	831.57807	9.557	Partial match	Full match	18870889.59	24804496.54	19288654.01	84865525.03	27539471.62	16567253.41	35419343.61	25958155.29	22902545.89	10459537.02	20193245.95	43167483.57	1.21401589	0.279787305	0.759644017	0.555555556	0.211821491	PC
Com_1385_pos	1-Palmitoyl-2-docosahexaenoyl-sn-glycero-3-phosphocholine	C46 H80 N O8 P	805.56088	11.015	Full match	No results	233330355.2	100900451.7	36196305.39	81067764.09	68822540.42	70863154.14	88515982.05	104838304.2	210604077.7	154873035.7	212879375.2	52262197.02	0.717475683	-0.478998159	0.278916103	0.694444444	1.271852892	PC
Com_1387_pos	PC (20:2/20:2)	C48 H88 N O8 P	837.61571	11.813	No results	Invalid mass	199971880.8	118469823.3	55260190.74	101089032.6	127059587.3	100748720.9	150517121.8	164877530.6	120609779.9	248854540.4	227172386.1	134651974	0.671262467	-0.575051118	0.066562498	0.861111111	1.25324159	PC
Com_1388_pos	ACar 4:0	C11 H22 N O4	231.14699	0.942	No match	Invalid mass	38221253.85	46017410.11	29620209.38	43139553.54	39638283.78	43229793.34	71274123.86	274405262.5	70796724.19	18519545.2	100491444.3	46378539.97	0.412236928	-1.278454348	0.176873825	0.833333333	1.185466579	ACar
Com_138_pos	PC (18:0/22:4)	C48 H88 N O8 P	837.62489	12.143	Partial match	Full match	3876243174	4160355470	2356646394	4580636353	3066728801	2666966951	2719508749	5044868899	4118390741	3857568204	3975764013	3527263289	0.890902764	-0.166660115	0.373131889	0.611111111	0.739440383	PC
Com_1392_neg	Tetradecanedioic acid	C14 H26 O4	258.18336	1.18	Full match	No results	1643812.09	2626991.371	1881744.991	2357388.032	2533482.739	2318312.582	1476231.69	2025022.524	2634543.984	3385437.671	1542195.224	2337070.238	0.99710686	-0.004179968	0.865574406	0.527777778	0.178263521	FA
Com_1393_pos	PC (15:0/18:2)	C41 H78 N O8 P	743.54696	9.812	Partial match	Full match	100575201.5	111812372.8	64676156.96	249333952.3	89880708.04	54820023.09	53136452.63	83345539.32	90007274.7	73653013.26	84999063.32	119574117.2	1.32965694	0.411054069	0.473899977	0.611111111	1.897840588	PC
Com_1397_pos	TAG (18:0-22:0-22:0)	C65 H126 O6	1019.98247	19.08	No results	Invalid mass	97740.37229	79553.33631	1239093.259	102460.2335	540180.537	5726323.244	129838.7191	80181.83042	126249.6988	146809.4596	116160.2509	135926.9296	10.58990973	3.404618386	0.163881771	0.555555556	0.671970475	TAG
Com_1398_pos	TAG (16:0-18:2-18:2)	C55 H98 O6	871.76251	17.249	No results	Invalid mass	1703666.229	7686415.926	102163359.3	16129054.57	18090268.63	15860987.34	17529597.76	9219201.053	4220400.176	3868027.792	3486275.703	25159272.85	2.546104059	1.348291383	0.41786275	0.611111111	1.089718049	TAG
Com_139_neg	SM (d14:0/20:0)	C39 H81 N2 O6 P	750.58965	10.412	No results	Invalid mass	413217943.7	224597817.1	219589423.5	353904430	267618631.3	268454364.3	373570671.4	272312545.7	365589143	247836479.6	321235802.7	215826136.3	0.972729367	-0.039889622	0.803442164	0.555555556	0.879261618	SM
Com_139_pos	TAG (16:0-16:0-18:1)	C53 H100 O6	849.76915	16.781	No results	Invalid mass	873470061.1	1781168615	3177115771	1013973097	2752063059	3282322027	2203582451	1352004425	653435491.8	675123506.6	370061590.2	3084866355	1.54454954	0.627186145	0.196669557	0.75	1.199969768	TAG
Com_13_neg	PE (20:0/18:1)	C43 H84 N O8 P	773.59492	12.412	Partial match	Full match	2721415198	2365078465	2273987918	2373687717	2312511326	2437571106	2542252819	2344108620	2830097188	2609252395	2512417633	2502164467	0.944196543	-0.082840894	0.144251691	0.777777778	0.794727989	PE
Com_1400_neg	PE (14:0/20:4)	C39 H70 N O8 P	711.48491	9.432	Partial match	Full match	3813054.811	6563682.95	6473145.667	4498883.605	3995581.727	3198305.758	5639884.829	2457801.743	4880056.159	2322647.986	3951275.681	7164124.828	1.080514843	0.111718891	0.590796602	0.444444444	0.592325103	PE
Com_1401_pos	SM (d28:0/16:1)	C49 H99 N2 O6 P	842.72456	15.048	Partial match	Full match	85907979.82	43463762.41	41607251.89	76336117.72	28884563.37	18024565.35	53160662.01	18354579.87	71582052.66	30841829.47	54999850.93	99110757.69	0.896889134	-0.156998433	0.762111676	0.583333333	0.269979705	SM
Com_1408_pos	TAG (14:0-15:0-16:0)	C48 H92 O6	781.71582	16.593	No results	Invalid mass	3123355.627	14353410.57	30073097.75	6575791.526	46849548.76	122817681.8	32971008.49	7621730.893	1964751.962	2237135.8	2248721.743	28215147.46	2.973656091	1.572237807	0.180795141	0.75	1.225091496	TAG
Com_1411_pos	PE (16:1e/18:0)	C39 H78 N O7 P	703.55213	12.277	Partial match	Full match	125655348.5	99408268.92	42361069.95	101332986.3	60446245	46488263.51	83812052.92	108177928.8	86565896.79	87596713.38	159716639.9	70255287.5	0.797974528	-0.325585399	0.247831122	0.638888889	1.042434655	PE
Com_1413_neg	PE (20:4/22:5)	C47 H76 N O8 P	813.53267	9.658	Partial match	Full match	2257320.138	1932443.908	3531625.371	4031151.847	4912392.451	2828859.051	2753353.253	1827244.395	2495163.676	984657.2144	1480265.169	2756761.765	1.585190421	0.664656155	0.059206677	0.833333333	1.13431281	PE
Com_1414_pos	DAG (18:1/20:4)	C41 H70 O5	659.54896	12.229	No results	Invalid mass	5429094.993	5452325.626	33544728.77	5422357.457	4393984.021	9424259.504	9160037.895	4876877.129	6266747.131	10860816.73	14683444.29	8178757.339	1.178431652	0.236868086	0.820037446	0.638888889	0.80051331	DAG
Com_1419_neg	3-Oxohexacosanoic acid	C26 H50 O3	410.37608	9.854	Full match	No results	1472772.507	2687482.834	9556087.769	3632525.166	1817287.86	93117.69754	2981388.875	88694.1389	1577866.356	142129.9043	120113.1202	3886385.431	2.189405268	1.130539028	0.268599158	0.638888889	0.965024129	FA
Com_141_pos	TAG (18:0-18:1-20:3)	C59 H106 O6	927.8254	17.228	No results	Invalid mass	247219481	536897152.9	3069129192	331415377.3	659155635.8	662655788.8	1214718465	356790837.5	84717697.67	138659764.8	148360229.2	1029894172	1.852072378	0.889140479	0.24196638	0.666666667	1.123798409	TAG
Com_1429_neg	LPI 18:2	C27 H49 O12 P	596.29698	1.746	Partial match	Full match	818479.6174	5357624.031	1802679.544	6892354.323	3598227.131	5354615.941	2129220.501	1575083.153	2234487.37	4256707.822	5352588.732	8840229.26	0.976860386	-0.03377571	0.890299112	0.527777778	0.451708701	PI
Com_1433_pos	BMP (18:1/18:1)	C42 H79 O10 P	791.56706	10.044	No match	Invalid mass	38667589.31	105693182.4	66407359.51	111983010.8	65573013.31	35800032.92	78578429.93	49398808.82	68456401.91	29531942.11	77051106.78	146220211.9	0.944099176	-0.082989675	0.905357118	0.555555556	0.639378517	BMP
Com_1436_pos	HexCer-NDS (d18:0/18:0)	C42 H83 N O8	729.61228	11.916	Partial match	Full match	113279614.2	210799108.8	61952173.69	139752539.2	126302292	61194601.44	146506977.7	246930109.8	217915672.1	168012983.1	66393249.68	92675165.42	0.760074986	-0.395786338	0.364527449	0.722222222	0.379754148	HexCer
Com_143_pos	TAG (16:0-17:1-18:1)	C54 H100 O6	861.77886	16.955	No results	Invalid mass	110927818.9	401802142.6	2875129470	148499492.3	1862376151	2138317379	1257181747	208438545.6	55135070.28	84591667.85	61327558.55	1744987838	2.209202292	1.143525529	0.244652036	0.777777778	1.266620832	TAG
Com_1440_neg	PC (18:3/20:4)	C46 H78 N O8 P	849.55322	8.876	No match	Invalid mass	1500606.998	3087758.352	2883992.672	3969211.904	3136696.048	2843419.832	2742173.042	1895861.995	1878365.813	1235781.321	1881277.843	2843640.146	1.396292855	0.481601561	0.099237529	0.833333333	0.852970057	PC
Com_1447_neg	HexCer-NS (d21:1/29:1)	C56 H107 N O8	967.80624	16.038	No results	Invalid mass	2006169.252	1426514.589	1056889.023	2019489.706	835161.1191	1280926.537	2037361.822	154677.9117	3328180.743	1828065.895	4419744.459	6371965.098	0.475476966	-1.072552642	0.553852673	0.777777778	0.687835253	HexCer
Com_1447_pos	PE (16:1e/22:3)	C43 H80 N O7 P	753.56723	12.465	Partial match	Full match	134928882.3	93777834.04	34169282.07	77766817.02	76199059.21	49701666.94	55144065.8	95435097.72	50525230.86	60311045.1	145197007.3	67918695.87	0.983167383	-0.024491041	0.890685809	0.472222222	0.990258363	PE
Com_1448_neg	HexCer-NDS (d30:0/14:1)	C50 H97 N O8	885.72837	14.685	No results	Invalid mass	2872981.592	6831991.452	2765723.047	2720016.335	5016334.947	7064211.631	7883803.272	8959406.389	5102417.285	3135048.667	1296884.941	6378057.269	0.832567383	-0.264361055	0.788250032	0.638888889	0.656686383	HexCer
Com_1451_pos	PE (20:0/18:2)	C43 H82 N O8 P	771.5781	13.016	Partial match	Full match	121172009.3	67067216.96	41959465.75	133170210.4	60969755.22	73163810.83	54177618.03	102468504.2	100024542.3	108173025.2	177184155.2	56325907.53	0.831452074	-0.266294988	0.493903482	0.555555556	1.269572805	PE
Com_1462_pos	1-(1Z-hexadecenyl)-2-(9Z-hexadecenoyl)-sn-glycero-3-phosphocholine	C40 H78 N O7 P	715.55153	10.703	Full match	No results	134861238.4	164204621	67154151.88	180577224.3	152653904.8	83327840.38	128038690.1	214101237.8	160833860.1	122779276.1	164874685.1	118804343.1	0.860733844	-0.216360898	0.345542786	0.583333333	0.611211002	PC
Com_1467_neg	TG(18:2(9Z,12Z)/20:4(5Z,8Z,11Z,14Z)/20:4(5Z,8Z,11Z,14Z))[iso3]	C61 H98 O6	926.73549	14.913	Full match	No results	1265352.858	1112150.562	5087218.531	1866204.512	1282548.561	181893.0595	1087741.307	63087.20054	1419498.512	125627.1356	1375525.411	2145169.727	1.736525188	0.796203337	0.345818134	0.611111111	0.796289089	TAG
Com_1467_pos	1-stearoyl-2-oleoyl-sn-glycero-3-phosphoserine	C42 H80 N O10 P	789.55235	7.186	Full match	No results	152961311.3	45907389.03	2986369.52	41670315.58	13368575.38	22995141.03	15758345.1	89557210.26	40799832.2	128389350.3	43856699.05	4563653.267	0.866730738	-0.206344225	0.707361045	0.555555556	1.476796102	PS
Com_146_neg	PI (18:0/18:1)	C45 H85 O13 P	864.57359	11.631	Partial match	Full match	137964031.3	245081422.8	266536469.3	263321516.7	148579823.5	121580495.7	166119319.1	89073509.44	147840439	128341573.6	267104438.7	358314477	1.022709323	0.032396156	0.765351009	0.5	0.404348582	PI
Com_146_pos	TAG (18:0-18:0-18:1)	C57 H108 O6	905.8443	17.102	No results	Invalid mass	277935955.4	553920870.4	2949993918	354918243.4	667332053.6	656272566.4	1229063786	370431124.8	253082915.5	246220961.2	304783736.2	1016471262	1.596575361	0.674980652	0.454313381	0.638888889	0.763255204	TAG
Com_1476_neg	PC (16:0/24:0)	C48 H96 N O8 P	891.69456	15.015	No results	Invalid mass	3268264.012	2846102.33	3040944.76	4907791.644	2178579.758	2248562.927	3503886.795	1420783.872	5139941.26	1699349.964	2675616.734	5938961.395	0.907339064	-0.140286321	0.992285228	0.527777778	0.177156583	PC
Com_1478_neg	LPE 16:1	C21 H42 N O7 P	451.27014	2.006	Partial match	Full match	3634065.351	4766724.311	3380728.916	2471209.543	3132317.072	3435180.453	4695999.207	5192337.875	5220950.128	3366424.657	870952.85	1312483.849	1.007796889	0.011204907	0.579579295	0.527777778	0.732678673	PE
Com_147_pos	TAG (14:0-16:0-16:1)	C49 H92 O6	793.71606	16.393	No results	Invalid mass	47984683.63	232483835	2356147214	111267468.8	611864785.9	121757510.7	1001561877	147082732.5	34463417.73	25592206.82	28484657.38	1345585327	1.347973379	0.430792005	0.515752643	0.638888889	1.196200135	TAG
Com_1483_pos	TAG (16:0-18:0-22:1)	C59 H112 O6	938.82802	17.93	No match	Invalid mass	25006673.94	79237831.22	90120035.36	22525225.28	94249120.38	84166200.5	69575898.03	39606631.92	24874749.31	19532091.28	16563712.3	58810250.84	1.726499524	0.787849937	0.176456542	0.805555556	1.147072224	TAG
Com_1489_pos	PC (22:1/20:4)	C50 H90 N O8 P	863.64038	12.47	Partial match	Full match	103361735.8	143599167.7	49137773.84	162935452.8	66386355.56	108783056	73420053.48	238901634	169002120	102489646.6	117280254.9	80859279.78	0.811050729	-0.302135941	0.458941929	0.611111111	0.757618248	PC
Com_1491_pos	PC (18:2e/18:0)	C44 H86 N O7 P	771.60484	11.801	No results	Invalid mass	43347694.38	138609368.1	63790606.06	179877647.3	113061294.9	74703085.38	118488718	136838896.6	168933991	129136048.5	199944070.6	137169460.4	0.688806279	-0.5378298	0.085598712	0.75	1.30238521	PC
Com_1497_neg	PG (16:0/20:4)	C42 H75 O10 P	770.51088	9.782	Partial match	Full match	3381867.473	2604968.93	5570777.645	3972755.157	2323300.782	3284189.94	7745534.038	3461804.649	3519147.428	5068700.112	4746034.33	6369898.936	0.683827059	-0.548296584	0.06415169	0.833333333	2.362798672	PG
Com_149_pos	TAG (14:1-16:0-18:3)	C51 H90 O6	815.70055	15.709	No results	Invalid mass	8088059.723	31739987.29	1649576439	14664691.31	63575395.94	156049540.5	81504852.15	24173559.62	6161407.876	4226237.075	4877296.697	138459616.4	7.415852312	2.890612513	0.240544639	0.722222222	1.082766498	TAG
Com_14_pos	TG(16:1(9Z)/18:2(9Z,12Z)/18:2(9Z,12Z))[iso3]	C55 H96 O6	852.72084	16.171	Full match	No results	424008903.1	1304405577	11755037724	612331310.2	4710981905	4202701550	4094979330	995288077.4	338164106	319061264.8	301214596.3	5202629644	2.045042908	1.032131113	0.318848322	0.722222222	1.141034715	TAG
Com_1505_pos	PS (20:1/20:2)	C46 H84 N O10 P	841.58327	12.299	Partial match	Full match	85031010.4	55626975.07	38368540.98	85273650.91	45175659	27008516.01	41555195.56	75315540.17	64259922.12	82818166.91	115069392.7	45002258.33	0.793556848	-0.333594517	0.322609733	0.611111111	0.89221014	PS
Com_1506_neg	PE (24:0/18:2)	C47 H90 N O8 P	827.64206	14.749	Partial match	Full match	5133961.358	2310974.799	4393634.123	3234833.82	5526537.954	4118497.028	3182544.48	5726748.737	4889074.689	4560105.237	5238945.925	3674637.497	0.906365056	-0.141835854	0.478133625	0.611111111	0.557573379	PE
Com_1508_neg	PE (16:1e/19:0)	C40 H80 N O7 P	717.56848	13.446	Partial match	Full match	4300046.381	4841876.583	5281355.803	4541263.193	4972583.493	4541463.75	6658468.846	8291883.691	5348396.509	6685469.443	2553466.543	7748638.054	0.763781109	-0.388768857	0.296137754	0.833333333	1.893683413	PE
Com_1509_neg	PS (24:0/20:4)	C50 H90 N O10 P	895.63118	14.009	Partial match	Full match	3502429.166	2837952.464	3308194.235	3245173.953	4404303.126	3075638.597	4386139.417	3842180.94	4858954.596	2307021.845	2319805.141	4849550.431	0.902942981	-0.147293207	0.692342209	0.611111111	1.02144214	PS
Com_150_pos	TAG (17:0-18:0-18:1)	C56 H106 O6	891.82575	17.544	No results	Invalid mass	91718931.42	202832380.5	1729786733	80335291.84	1235872067	1671087687	807760838.8	65829797.05	36058604.58	23904567.43	97406510.55	843816884.4	2.673188623	1.418561639	0.193233257	0.777777778	1.223732914	TAG
Com_1512_neg	LPI 18:1	C27 H51 O12 P	598.31258	2.218	Partial match	Full match	1630855.292	4526050.386	3201459.115	3264495.41	2780302.5	2221940.126	4212083.888	1560012.249	2964993.285	2932415.19	5652656.889	7972524.953	0.696790722	-0.521202681	0.333823904	0.638888889	1.753423593	PI
Com_1515_pos	PC (20:3e/19:1)	C47 H88 N O7 P	809.62981	11.944	Partial match	Full match	51277249.07	50123062.37	32851756.13	82159552.86	54489514.89	39789030.47	39420541.18	70607477.89	53279671.37	43902046.83	63225282.45	63866831.45	0.929370163	-0.105674767	0.570087391	0.611111111	0.267530516	PC
Com_151_neg	PE (19:0/20:3)	C44 H82 N O8 P	783.57878	12.773	Partial match	Full match	173098001.3	235573152.9	117013100.1	212122482.4	157679559.4	324440742.5	162824086.3	285649309.2	213218279.9	152038450	111963368.2	109139657.7	1.178863508	0.237396688	0.430010085	0.666666667	1.244636028	PE
Com_1524_pos	PC (17:1/18:2)	C43 H80 N O8 P	769.56167	9.991	Partial match	Full match	72873905.29	122394627.2	31317869.04	253662282.5	78237248.09	57311680.23	53162362.98	110411541.4	141853579.2	146068219.1	90175751.68	57988434.47	1.026911461	0.038311799	0.741665775	0.583333333	1.128989211	PC
Com_1526_pos	PE (18:1/20:5)	C43 H74 N O8 P	763.51312	10.749	Partial match	Full match	187580698.5	133040389.1	48713500.84	252932552.5	82175902.3	58648111.52	83613557.09	120734749.5	173604951.8	298569752	201315189	101715713.7	0.779019046	-0.360269495	0.344042503	0.666666667	0.889391123	PE
Com_152_neg	SM (d14:3/28:0)	C47 H91 N2 O6 P	856.66799	12.485	No results	Invalid mass	177016716.5	162027688.1	165792362.3	203789828.9	158778298.9	131952322.3	149776943.9	159297541.2	153542883.4	87677080.65	104480423.9	133675003.9	1.267496192	0.341981413	0.058765406	0.861111111	1.314121325	SM
Com_152_pos	PC (22:4e/14:1)	C44 H80 N O7 P	765.56753	10.726	Partial match	Full match	3449983617	3405703638	1948522853	5712718766	3336972499	1869465269	2620878140	4324002480	3620585190	3214728621	4493229677	3816876445	0.892851892	-0.163507217	0.397134379	0.666666667	0.609821424	PC
Com_1530_pos	TAG (18:1-20:1-22:4)	C63 H110 O6	979.85521	17.255	No results	Invalid mass	553223.3095	6106241.608	85579879.34	2508590.693	17258534.37	11256352.95	19697446.24	2452638.29	414987.3752	377439.4962	352605.7168	13902421.45	3.31373599	1.728458665	0.213615488	0.722222222	1.220290149	TAG
Com_1532_pos	PC (17:2/17:2)	C42 H76 N O8 P	753.53012	9.156	Partial match	Full match	51282223.05	58481385.62	58568294.95	96733654.75	63991405.22	43409217.46	62885317.12	62884679.87	44452387.14	34254150.52	77723026.1	44241958.74	1.140988994	0.190284876	0.42617037	0.583333333	0.551452505	PC
Com_1533_pos	PC (18:1e/27:0)	C53 H106 N O7 P	899.75946	14.932	No results	Invalid mass	249659.5343	390804.5659	16350572.27	360508.9279	1443689.542	2357557.919	2369435.567	454367.8542	308377.9549	389804.0502	261917.5865	3227496.797	3.016914359	1.593073743	0.555114769	0.527777778	1.054937193	PC
Com_1538_neg	1-Oleoyl-2-acetyl-sn-glycero-3-phosphocholine	C28 H54 N O8 P	563.35908	4.278	Full match	No results	7054408.644	3516485.508	533517.9487	1931213.44	1198524.708	2855338.898	2561684.283	7960447.268	1810380.13	3045068.286	2880731.577	380924.4088	0.916855669	-0.125233452	0.918744197	0.527777778	1.348796599	PC
Com_153_pos	PE (18:0/18:2)	C41 H78 N O8 P	743.54695	11.86	Partial match	Full match	5522313258	4575135036	1618225317	6030532255	2995894127	2676973000	2360151536	5659268218	5557663722	4892363589	7073309606	2781633879	0.826816484	-0.274360944	0.449697796	0.638888889	1.3212926	PE
Com_1545_pos	PS (20:3/20:3)	C46 H78 N O10 P	835.53646	10.464	Partial match	Full match	151092781.1	152778611	50199959.98	101170110.2	111363746.5	73093115.59	96004305.36	135847033.8	149318238.1	196355653.6	174293286.6	129203673.6	0.726086506	-0.461786654	0.109864956	0.722222222	1.145953864	PS
Com_154_neg	PS (18:1/22:1)	C46 H86 N O10 P	843.60009	12.772	Partial match	Full match	164365853.5	224875927.9	110840322.8	201391179	149459383.6	310744933.1	161242579.5	284920385.7	203703740.4	144301624.8	105594914.6	108071780	1.152646585	0.204950234	0.492720674	0.666666667	1.097099307	PS
Com_1553_pos	PE (16:1e/16:0)	C37 H74 N O7 P	675.52051	12.081	Partial match	Full match	106028575.5	116777983.5	39927352.74	118597426.8	72347258.97	82730636.32	96516887.22	196377403.7	179719962	108850745.8	85967568.6	114171246.5	0.68629301	-0.543103435	0.105425891	0.722222222	1.069909722	PE
Com_1555_pos	TAG (18:0-20:1-22:4)	C63 H112 O6	981.87219	17.527	No results	Invalid mass	442251.1503	1693176.583	83360774.54	1061400.812	8588966.387	3739804.731	6688401.051	2828117.94	219919.795	250960.8703	284151.1	8170870.584	5.361897572	2.42274366	0.298778985	0.694444444	1.129106864	TAG
Com_1557_pos	PC (14:0e/22:2)	C44 H86 N O7 P	771.61468	12.276	Partial match	Full match	120486492.4	114126961.9	50661228.91	125143065.8	93584572.35	68785039.56	49167087.32	108553719.9	98191566.24	83890605.54	126428295.7	71290058.09	1.065608611	0.091677646	0.779758473	0.555555556	1.901077125	PC
Com_1565_pos	PC (15:0/15:1)	C38 H74 N O8 P	703.51575	9.083	Partial match	Full match	46287339.46	73987181	37661094.93	111436517.2	31806650.65	21681805.69	34663871.05	43490936.85	47674058.24	31808121.68	62202336.32	54371744.64	1.177416325	0.235624536	0.879699206	0.527777778	0.982946314	PC
Com_156_pos	PC (22:4e/17:1)	C47 H86 N O7 P	807.61389	12.187	Partial match	Full match	25364634.56	2288007114	10326027.55	935585861.5	820959404.1	907894129.3	14007840.91	2064804572	1360087563	1105835931	31262071.43	775185521.2	0.932155881	-0.101356863	0.905527087	0.555555556	0.425517707	PC
Com_1570_neg	HexCer-NDS (d30:0/18:1)	C54 H105 N O8	941.79076	16.155	No results	Invalid mass	1591364.933	1563852.425	931332.1753	1669323.305	863225.385	275565.4431	1750982.74	78483.55534	2092586.63	145646.2277	2420183.442	3100821.045	0.71904023	-0.475855605	0.809152166	0.666666667	0.201977899	HexCer
Com_1574_pos	TAG (18:2-18:2-20:4)	C59 H98 O6	924.71787	16.066	No match	Invalid mass	17593096.95	26470727.57	80760632.02	9366146.077	68561932.42	34518997.37	58170470.23	21209802.88	10149409.03	7420792.415	6621902.063	63485607.46	1.420294479	0.506190084	0.359775039	0.694444444	1.267881793	TAG
Com_1576_neg	OxPG (18:1-18:2+2O)	C42 H77 O12 P	804.51686	7.404	No results	Full match	2111480.959	1924361.858	607534.3197	113790.5882	207526.2661	2332005.837	484114.4148	1316754.24	275638.5359	3492798.129	339623.5277	105284.4789	1.213242603	0.278868064	0.687127367	0.583333333	0.840620467	PG
Com_1581_pos	TAG (16:0-18:1-22:3)	C59 H106 O6	932.7811	17.235	No match	Invalid mass	56126686.49	54566422.88	75471126.36	35939331.55	30222636.2	28606866.68	40991098.81	28829929.51	59888222.95	69756148.74	60035335.41	40918019.47	0.935138255	-0.09674842	0.685462692	0.611111111	0.239362538	TAG
Com_1585_pos	PC (17:0/18:4)	C43 H78 N O8 P	767.54692	11.043	Partial match	Full match	36388310.31	55281237.95	19651036.38	64876460.82	26760018.04	16619809.26	30319180.16	35610394.59	41580222.49	29395792.97	51455679.2	33134931.02	0.991334715	-0.012555842	0.653591811	0.555555556	0.782290535	PC
Com_1586_pos	propionylcarnitine	C10 H19 N O4	217.13134	0.931	Full match	No results	47898193.23	43413799.25	30281322.74	52566926.46	45816393.83	42963739.37	50581896.7	208143579.5	90668180.83	53421563.53	165132675.2	51312441.1	0.424603934	-1.235810358	0.041136757	0.944444444	1.152826737	FA
Com_158_neg	PS (18:1/20:1)	C44 H82 N O10 P	815.56859	11.725	Partial match	Full match	126874153	146448606	148514923.8	152279949.5	190445161.8	150522529.4	187035848.2	188169664.5	109660969.5	119027787.7	135535353.2	112582164.8	1.074028947	0.103032877	0.452930356	0.694444444	0.397126563	PS
Com_1597_pos	LPC 18:0	C26 H54 N O7 P	523.3637	3.832	Partial match	Full match	114825082.2	61227886.49	33586977.6	101283174.8	77333021.94	43394631.23	64314674.28	63707146.4	101417760.6	91984576.95	109443479.8	73734663.4	0.855427676	-0.22528221	0.33684279	0.638888889	1.049523031	PC
Com_1598_neg	HexCer-NDS (d20:0/12:1)	C38 H73 N O8	717.54026	9.221	No results	Invalid mass	1033150.935	4875536.619	1549853.555	2690504.067	4742819.202	2461926.596	5881103.752	4829602.172	1933421.607	288165.0003	1199666.484	3404221.085	0.989599267	-0.015083663	0.680644608	0.5	0.602615735	HexCer
Com_1599_pos	PE (18:1/22:1)	C45 H86 N O8 P	799.60968	13.655	Partial match	Full match	63850027.25	102401387.9	22882808.98	103995962.8	25795182.78	50510222.4	48569522.62	188044123	79398465.27	75238782.34	47318342.04	32544399.34	0.784175122	-0.350752221	0.53106851	0.555555556	0.906952031	PE
Com_159_neg	1-stearoyl-2-arachidonoyl-sn-glycero-3-phosphoserine	C44 H78 N O10 P	811.53545	11.75	Full match	No results	205908960.5	195997840.1	242153489.3	170725947.1	163560497.5	242593226.4	312321567.7	121059360.5	203443769.5	229754479.1	380266145.8	283192340.4	0.797980331	-0.325574908	0.356247901	0.694444444	1.258237566	PS
Com_1612_pos	PC (20:4/22:4)	C50 H84 N O8 P	857.59384	10.041	Partial match	Full match	41527099.65	61605931.4	61938949.68	121905043.8	86742855.8	38504111.24	86287777.43	61389912.31	47529239.8	10580716.11	71231364.75	93918980.23	1.111301625	0.15225044	0.584226962	0.472222222	0.395693744	PC
Com_1619_neg	PC (16:0/14:1)	C38 H74 N O8 P	749.52161	9.397	No match	Invalid mass	1390616.581	2146917.489	3755434.156	3026562.67	2725752.278	1785840.102	2316848.451	1341626.338	1889404.432	1392145.725	3168179.767	3376741.347	1.09982815	0.137278118	0.640233948	0.555555556	0.581505459	PC
Com_1620_neg	HexCer-NDS (d30:0/13:1)	C49 H95 N O8	871.71298	14.387	No match	Invalid mass	2382058.121	6132028.873	1142912.263	2674169.385	2714132.654	3625689.82	5041046.85	6224147.537	2474288.292	1142018.134	3093363.335	3440736.906	0.87184063	-0.197863656	0.708623767	0.583333333	0.290706733	HexCer
Com_1620_pos	TAG (18:0-18:1-22:4)	C61 H108 O6	958.79704	17.24	No match	Invalid mass	14893670.49	30716187.15	72692153.84	6640120.738	26944864.97	14842351.68	22520429.78	13950812.13	12392175.63	18007821.56	13664732.96	13026638.64	1.782008301	0.833504057	0.382779705	0.722222222	0.591980594	TAG
Com_1626_pos	PC (16:2/18:2)	C42 H76 N O8 P	753.52909	9.389	Partial match	Full match	27230060.59	40222164.39	20320915.31	42819961.56	53874597.66	22202735.9	36036672.37	43529891.29	24413698.58	10028833.4	3705719.892	15565725.65	1.550642229	0.63286586	0.151584425	0.722222222	1.483481132	PC
Com_1627_pos	PC (14:1e/2:0)	C24 H48 N O7 P	493.3168	1.888	Partial match	Full match	49446117.27	60407329.04	32158999.5	59746890.7	41888292.17	21749313.11	41118893.05	38550695.96	64228252.18	74418921.45	67828723.96	40844663.99	0.81163589	-0.301095434	0.281761949	0.666666667	0.966413118	PC
Com_162_pos	PE (19:0/18:1)	C42 H82 N O8 P	759.5782	12.738	Partial match	Full match	4270243297	2700566015	1049439980	53783347.04	1760605655	1862894660	2151353539	3651920233	40537858.57	44048106.3	47680679.6	2146165882	1.447408817	0.533472465	0.303074463	0.638888889	0.736032969	PE
Com_1646_neg	CL (16:0-22:3-18:1-18:2)	C83 H150 O17 P2	1481.03458	16.289	Partial match	Full match	1401825.98	1400589.634	1198009.668	1886579.292	1532209.244	1303220.395	1340269.295	1112577.252	1540276.803	609015.28	1747544.656	2731134.285	0.960534021	-0.058091382	0.83272921	0.5	0.16282711	CL
Com_1651_pos	SM (d25:2/15:1)	C45 H87 N2 O6 P	782.63096	11.331	Partial match	Full match	110189482	97647060.91	38119409.27	151692359.9	66594346.76	53351276.14	52654798.01	102249978.2	90734483.29	58188088.98	85485481.29	53944327.92	1.167705757	0.223676784	0.725938861	0.583333333	1.629792724	SM
Com_1655_pos	PC (22:3e/14:0)	C44 H84 N O7 P	769.59853	11.376	Partial match	Full match	73932299.88	85327155.96	19879320.37	70362290.65	33791704.52	26719754.8	18575695.62	56159322.68	64754128.51	51275533.83	70523611.95	38433417.41	1.034334571	0.048702922	0.933751271	0.444444444	1.748410488	PC
Com_1658_neg	Cer-ADS (d23:0/16:1)	C39 H77 N O4	623.58597	13.665	Partial match	Full match	1093811.786	862315.3131	4689361.655	735573.443	1103099.953	780601.3293	782703.4491	657750.4813	1286013.854	683228.3266	740491.2294	858457.8492	1.849754401	0.887333731	0.251657773	0.722222222	0.721365126	Cer
Com_166_pos	TAG (16:0-18:0-18:0)	C55 H106 O6	879.81664	17.395	No results	Invalid mass	819618875.4	1800305011	1746950168	925757719.2	3264814279	3171001776	2141355445	1196486326	346022239.2	795577576.4	648494786.3	2128635735	1.616251813	0.692651989	0.184670622	0.722222222	1.109644145	TAG
Com_1670_pos	PC (19:2/18:3)	C45 H80 N O8 P	793.56053	10.945	Partial match	Full match	108855900.1	80503864.77	31385317.11	122638417.1	49389471.81	35604984.86	32802415.89	96130034.6	135289264.4	182987255.4	130137335.3	39688703.22	0.69425227	-0.526468105	0.411797092	0.694444444	0.427794487	PC
Com_1671_pos	PC (22:6e/18:5)	C48 H76 N O7 P	809.5567	11.914	No results	Invalid mass	45762822.21	116787090	39849574.95	80736825.19	35016039.15	86997842.53	27330400.31	134263925.9	160218247.8	62344802.73	47464688.29	41194727.06	0.856886221	-0.222824442	0.883390915	0.444444444	0.647094277	PC
Com_167_pos	TAG (15:0-18:1-18:2)	C54 H98 O6	837.78122	16.639	No results	Invalid mass	41849868.82	129589138.1	2080333246	68367277.28	642123932.7	699490048.1	549643792.1	78829311.99	11741341.1	19935531.14	19236078.91	655569795	2.742977238	1.45574265	0.198896243	0.75	1.205092776	TAG
Com_1684_pos	DAG (16:1/18:1)	C37 H68 O5	609.53368	12.243	No results	Invalid mass	3308269.691	4746689.21	9585397.971	4591124.31	2578293.446	2698703.119	5854307.541	4004644.651	11547112.54	13922940.12	8603258.944	8753618.569	0.52212237	-0.937540125	0.03169812	0.833333333	1.610372334	DAG
Com_1685_neg	PE (19:0/22:4)	C46 H84 N O8 P	809.59443	13.054	Partial match	Full match	3105388.564	3070298.267	2759822.494	3640544.668	3266341.966	2700116.866	3638293.718	3385105.423	2653043.02	2725542.41	2399951.407	2940934.292	1.045068388	0.063597353	0.544242829	0.638888889	0.291864581	PE
Com_168_neg	PI (18:0/20:3)	C47 H85 O13 P	888.57332	11.472	Partial match	Full match	77737896.72	102706588.8	60172954.71	153596505	63897607.11	100489739.1	149058517.1	152899951.8	71220059.56	124993101.3	164893964	101938199.1	0.730194146	-0.453647992	0.11952295	0.75	1.126452737	PI
Com_1690_pos	TAG (15:0-16:1-18:1)	C52 H96 O6	833.73906	16.398	No results	Invalid mass	2000498.047	7518720.026	48658726.62	4053373.943	24540614.21	40141289.93	24851653.51	5004453.429	1599622.041	929997.5663	1559441.652	26766759.26	2.09041663	1.063790507	0.246262282	0.722222222	1.223406837	TAG
Com_1691_neg	Cer-BDS (d14:0/40:2)	C54 H105 N O4	877.81134	16.969	No results	Invalid mass	71754.77444	65904.00987	181034.8905	80886.92615	24265.95266	284607.1145	232675.8839	78288.70824	114668.4763	141340.646	88936.16774	139080.8296	0.891147101	-0.166264499	0.4080728	0.666666667	0.599049261	Cer
Com_1693_neg	OxPC (18:1-20:4+4O(2Cyc))	C46 H82 N O12 P	917.56402	7.054	No results	Invalid mass	4570719.352	5468660.911	419291.318	422303.5913	421467.0878	4579362.503	1822643.966	4787374.778	1411766.023	5698537.388	1593773.607	651953.4824	0.994723524	-0.0076325	0.59129764	0.361111111	0.623165811	PC
Com_1695_pos	PC (18:2/22:3)	C48 H86 N O8 P	835.60045	10.452	No match	Invalid mass	41071723.96	30130355.97	20635298.93	86412026.86	44916545.03	25361709.74	60246621.34	40914666.05	54374647.96	36066294.27	43791460.46	39515679.75	0.904034885	-0.145549651	0.400766341	0.638888889	0.441287114	PC
Com_1696_neg	HexCer-NDS (d30:0/20:1)	C56 H109 N O8	969.82194	16.533	No results	Invalid mass	2265798.974	984928.7349	1245264.01	714828.358	505411.9602	312572.8308	1578995.483	248169.0218	5214188.101	1276599.291	1731998.416	1867552.831	0.505878186	-0.983138066	0.294813152	0.722222222	0.812098413	HexCer
Com_16_pos	TAG (16:1-16:1-18:1)	C53 H96 O6	845.74735	16.451	No results	Invalid mass	467657397.8	3610360014	14841242039	1772012276	6598815899	11044068500	9031868390	2328803046	637411019.7	387708695.7	899589310.9	8800444998	1.735690441	0.795509667	0.361618577	0.666666667	1.271361614	TAG
Com_1700_neg	PS (16:0/16:1)	C38 H72 N O10 P	733.49058	9.537	Partial match	Full match	1361634.537	2670695.445	3451178.477	1676635.631	1265584.819	369523.4086	3462534.156	1473433.271	1286685.61	777480.0781	1026983.038	1877729.77	1.089896037	0.124190525	0.999954563	0.527777778	0.611686367	PS
Com_1704_pos	PC (17:0/22:5)	C47 H84 N O8 P	821.59351	10.847	Partial match	Full match	71247259.14	53728243.15	34564670.37	125475103.4	59102793.45	36789296.36	61940905.52	60380827.13	52773031.3	44799912.79	57089770.93	61710357.95	1.124633031	0.169454326	0.906371002	0.527777778	0.780887775	PC
Com_170_neg	PE (18:1e/22:5)	C45 H80 N O7 P	777.56833	12.711	Partial match	Full match	165555569.2	144134404.8	139931928.6	69473939.61	182331041.6	213234035.3	192955892	121130961.4	102466651.5	148188596.5	146093959.7	192893172.1	1.012096196	0.017346419	0.929646574	0.5	0.941002742	PE
Com_170_pos	TAG (18:0-18:1-20:0)	C59 H112 O6	933.8722	17.937	No results	Invalid mass	16220409.18	74779687.86	1806722625	32789684.41	611019685.4	1610831975	443644990.5	31557621.69	14379333.04	10413488.42	10815829.33	492035708.3	4.140575966	2.049831465	0.22170352	0.805555556	1.264948205	TAG
Com_1714_neg	PG (18:1/20:4)	C44 H77 O10 P	796.52668	9.834	Partial match	Full match	1581731.583	2551408.899	3450820.29	4784326.832	4329303.468	3309041.166	4403624.671	2062365.121	2721713.57	1784284.756	3134442.339	5875598.166	1.001231287	0.001775279	0.915342543	0.527777778	1.035856376	PG
Com_1714_pos	SM (d20:2/24:0)	C49 H97 N2 O6 P	840.70832	14.236	Partial match	Full match	60064610.49	29936017.12	44302528.9	51399234.74	24387399.25	31957706.25	52616709.6	33371656.92	54964063.71	16610835.82	24114029.74	87147794.45	0.900390274	-0.151377622	0.975512792	0.527777778	0.406448193	SM
Com_1716_pos	1-myristoyl-2-oleoyl-sn-glycero-3-phosphoethanolamine	C37 H72 N O8 P	689.49977	10.417	Full match	No results	58549257.82	75196872.11	36500445.28	123786857.9	39101315.95	15504688.96	39722619.69	49279599.71	96076406.61	41266119.27	78766966.46	66190589.62	0.938963849	-0.090858481	0.554256495	0.638888889	0.735941994	PE
Com_171_pos	PC (18:2/18:2)	C44 H80 N O8 P	781.56213	9.636	Partial match	Full match	1758075501	2548503028	900593626.2	4457107052	1811805681	1643628424	1836534637	1940821914	2605829077	1978308117	3289148351	2905026558	0.901347346	-0.14984492	0.432189474	0.75	0.815360977	PC
Com_1720_neg	HBMP (18:1-18:2-18:1)	C60 H109 O11 P	1036.77177	14.757	No results	Full match	1012850.608	1142244.105	2299554.456	1415514.582	1259924.742	152390.3721	1916726.835	67280.09545	2446214.582	118272.4886	941142.2409	5946849.575	0.636775928	-0.651142297	0.807748845	0.5	0.529773513	HBMP
Com_1722_neg	CL (16:1-18:2-18:1-18:2)	C79 H142 O17 P2	1424.97216	15.723	Partial match	Full match	1242151.442	1066060.401	1157964.862	2648544.106	1457094.423	762391.9453	1229723.244	877770.4139	1662984.311	863646.6849	1638081.272	2859071.544	0.912709882	-0.131771744	0.758606188	0.583333333	0.246952539	CL
Com_1724_pos	PS (19:0/20:1)	C45 H86 N O10 P	831.59862	13.376	Partial match	Full match	114671009	93843759.14	55450553.31	108285577.1	95664072.64	72358358.88	88086151.47	97051543.62	149865180.6	176009147.1	118149615.1	88130382.14	0.75321252	-0.408871114	0.121191961	0.722222222	0.798853912	PS
Com_1726_pos	PC (18:0/16:3)	C42 H78 N O8 P	755.54657	10.77	Partial match	Full match	54918249.56	56580457.96	14495071.74	11577297.38	40900965.39	9974659.25	49281662.87	23878289.67	30070522.21	16182091.73	4080349.5	14442869.66	1.366191525	0.450159747	0.536098849	0.583333333	0.806580923	PC
Com_1727_neg	HexCer-NDS (d30:0/14:0)	C50 H99 N O8	887.73506	15.219	No match	Invalid mass	2415289.209	3621026.361	3258391.024	3790863.782	2001256.852	1382221.947	2993372.948	999724.2069	3543567.914	348670.5217	2369579.338	5925902.287	1.017813189	0.025472791	0.536727584	0.583333333	0.432860717	HexCer
Com_172_pos	PC(P-16:0/18:3(9Z,12Z,15Z))	C42 H78 N O7 P	739.55056	11.851	Full match	No results	5845271575	3907870738	1602824348	6061656007	2539256354	15697801.91	15402596.56	43516878.36	100478443.2	122810685.6	6881297141	2795393730	2.005500394	1.00396225	0.207418786	0.666666667	2.069297807	PC
Com_1737_pos	PC (14:1e/24:4)	C46 H84 N O7 P	793.58952	10.799	No results	Invalid mass	117899196.8	65951806.83	43167745.69	118106825.7	81681512.23	51209720.57	62767335.46	64056596.8	64814629.88	41928305.54	85736347.35	91681617.49	1.163100849	0.217976195	0.607524616	0.611111111	0.964397817	PC
Com_1738_neg	OxPC (16:0-18:3+1O)	C42 H78 N O9 P	817.54851	8.165	No results	Invalid mass	4654521.373	3157221.44	341095.1865	1644550.329	697809.5292	2308643.725	797099.3311	5667593.983	2031923.577	4567083.548	2085221.573	298733.682	0.828853377	-0.270811182	0.855474948	0.527777778	1.49656553	PC
Com_173_neg	PC (18:0/20:2)	C46 H88 N O8 P	859.6315	12.57	No match	Invalid mass	100588189.3	203980654.4	128818312.9	121634000.6	67527336.35	217444312.2	100469557.2	139629887.7	158760153.9	113028345.7	136591343.2	130177924	1.078770983	0.109388621	0.964495803	0.527777778	0.132679673	PC
Com_1745_neg	CL (16:1-18:1-18:1-18:2)	C79 H144 O17 P2	1426.98798	15.988	Partial match	Full match	1646682.216	1326090.648	1004113.392	2462934.25	1585877.289	1440897.878	1803560.934	1300732.259	2123308.032	751861.2162	2145973.063	2581044.038	0.884193132	-0.177566567	0.703284784	0.611111111	0.276067231	CL
Com_1746_pos	PE (18:0e/20:2)	C43 H84 N O7 P	757.59922	14.134	Partial match	Full match	84937015.34	80027172.1	24842251.24	81920459.62	39670421.97	59142892.25	49636025.06	137981915.1	98505184.68	67712763.86	64228583	66978640.03	0.763932532	-0.388482865	0.261711834	0.361111111	1.012461197	PE
Com_1748_neg	CL (16:1-18:2-18:2-18:2)	C79 H140 O17 P2	1422.95652	15.457	No results	Full match	882707.3365	1073160.379	1953985.796	1560178.608	1377944.571	669895.7154	1601656.035	1040552.644	1408368.478	770966.8595	867058.6033	1799879.36	1.003924751	0.005651136	0.964935453	0.5	0.661144939	CL
Com_1750_pos	Cer-NS (d18:1/16:0)	C34 H67 N O3	537.51241	11.198	Partial match	Full match	97923356.84	47596281.35	25257211.97	58533991.19	30117916.08	28718234.1	37599749.72	66649474.65	188636238.9	251410928.8	102030295.5	67204132.38	0.403832579	-1.308170789	0.048131754	0.861111111	1.69431451	Cer
Com_1753_pos	PC (18:3/22:6)	C48 H78 N O8 P	827.53143	7.217	No match	Invalid mass	89497526.66	45904213.44	577910.6637	10627859.13	3729916.512	16305912.19	6603256.399	55133425.16	12428792.95	40068343.97	13816095.72	499118.4846	1.296340666	0.374444894	0.973676002	0.527777778	1.679274163	PC
Com_1758_neg	PG(16:1(9Z)/18:1(9Z))	C40 H75 O10 P	746.51113	9.14	Full match	No results	747012.4513	1624568.68	1742728.761	2056502.7	1696208.227	716100.9864	1426922.599	1619069.023	1150649.6	463696.7068	1045132.633	3759221.669	0.906856937	-0.141053121	0.966556415	0.611111111	0.709098824	PG
Com_176_neg	HexCer-NDS (d24:0/12:1)	C42 H81 N O8	773.60268	11.515	No match	Invalid mass	112045964.9	210539692.8	136997688.2	125451841.1	257309970	161421114.4	193718172.3	220218823.3	146773391.3	97457525.55	79039049.35	148396819.6	1.133425909	0.180690087	0.507163145	0.583333333	0.278503258	HexCer
Com_176_pos	PS (17:0/19:1)	C42 H80 N O10 P	789.55198	11.691	Partial match	Full match	5151783907	4034099473	2026782340	5122351257	3274386605	2535592103	3173484621	4744860425	5611713211	6001391940	5369621079	2809973159	0.799139698	-0.323480371	0.260358885	0.722222222	1.065550483	PS
Com_1770_pos	PE (16:2e/20:2)	C41 H76 N O7 P	725.53661	11.555	Partial match	Full match	60676422.85	65952492.29	23125231.26	65281814.89	76659630.57	21509145.39	50602781.98	68838382.75	79093262.84	55473826.83	71708074.97	61739053.57	0.808363365	-0.306924154	0.239054924	0.638888889	0.865200042	PE
Com_1774_neg	PE (18:1/24:1)	C47 H90 N O8 P	827.64232	14.448	Partial match	Full match	2763234.897	4255622.029	2035998.83	2835106.78	2585264.78	4629603.653	3673202.39	5167912.87	3221901.778	2864938.154	2072216.539	4246419.247	0.899195122	-0.153293886	0.571373527	0.638888889	0.715254554	PE
Com_1782_neg	PC (16:1/18:3)	C42 H76 N O8 P	799.53751	8.788	No match	Invalid mass	2816410.934	3673502.212	2106051.213	5426965.712	2413399.723	4345798.978	3741559.336	2642363.566	3469718.834	3515279.122	3437448.488	3831660.58	1.0069822	0.010038181	0.802297316	0.527777778	0.319289412	PC
Com_1787_neg	CL (16:0-18:1-18:1-18:2)	C79 H146 O17 P2	1429.00348	16.223	Partial match	Full match	1200898.99	920099.9277	1145891.482	1730790.57	1424391.363	2202805.109	2665777.03	2579927.393	2211306.818	1034618.456	1619457.08	1850239.07	0.721063664	-0.471801451	0.127644179	0.777777778	1.665334668	CL
Com_1789_neg	CL (18:2-18:2-18:2-20:4)	C83 H142 O17 P2	1472.9717	15.471	Partial match	Full match	1636050.126	1049947.601	2522063.122	2117057.028	3185726.992	1540003.181	2688933.921	1430040.692	1393494.139	472999.6843	1760792.99	3113876.965	1.109640376	0.150092189	0.553397141	0.583333333	0.654009853	CL
Com_1791_pos	ACar 16:1	C23 H44 N O4	397.319	1.787	No match	Invalid mass	77690041.55	55925108.45	29940409.72	90252697.02	62482637.86	51028285.18	89128472.9	113958076.5	109718791.8	36025721.79	121887465.1	95491610.48	0.648732961	-0.624303353	0.114485479	0.833333333	0.726671092	ACar
Com_17_pos	TG(16:1(9Z)/16:1(9Z)/18:1(9Z))[iso3]	C53 H96 O6	828.72069	16.453	Full match	No results	914186213	4155095166	3435424437	2057711147	6848490149	11236564726	9256100957	2759877240	1189406484	846467875	1222592478	8948828861	1.182642444	0.24201396	0.568448997	0.611111111	1.047008542	TAG
Com_1803_neg	HexCer-NDS (d30:0/18:2)	C54 H103 N O8	939.77549	15.608	No results	Invalid mass	871451.0102	1069596.539	815063.8535	1607408.124	369673.383	119389.6935	911486.0472	70886.81853	1495805.444	848676.0804	1920530.759	2570605.762	0.620694327	-0.688045136	0.618577608	0.666666667	0.469662088	HexCer
Com_1803_pos	PC (17:2/22:5)	C47 H80 N O8 P	817.56026	10.801	Partial match	Full match	173025355	37150259.82	33953871.96	56965321.42	75396946.6	43752352.06	68142364.46	60364574.64	112762695.7	191256023.5	101618991.8	59448557.64	0.707966502	-0.498246996	0.198401051	0.777777778	0.678892337	PC
Com_1816_pos	PS (17:0/18:1)	C41 H78 N O10 P	775.55216	11.22	No match	Invalid mass	68478284.45	23374806.94	9333536.297	110194696.6	44818300.93	30709636.83	39698034.37	63925327.48	54725070.51	42361179.11	58879902.12	32889070.07	0.98095819	-0.027736447	0.493555434	0.583333333	0.944841713	PS
Com_1817_pos	TAG (16:1-17:1-18:2)	C54 H96 O6	862.70299	16.329	No match	Invalid mass	10514456.22	23481338.68	60596713.09	10997249.24	56057915.49	43564759.9	39152100.52	18120414.98	5666790.002	7332616.392	6080593.741	43884758.99	1.70672891	0.771233924	0.219676096	0.75	1.335781578	TAG
Com_1818_pos	PC (16:0e/20:3)	C44 H84 N O7 P	769.59851	11.115	Partial match	Full match	80355580.52	60508091.19	52000054.8	156000759.3	71325215.69	53636033.44	35034842.53	77871465.34	87061523.1	74556926.92	106693020.4	61318969.14	1.070703705	0.098559299	0.851182496	0.583333333	1.390072936	PC
Com_1821_pos	PC (18:0/17:1)	C43 H84 N O8 P	773.58415	12.677	No match	Invalid mass	66206449.05	56365653.42	9631927.808	98895528.04	9762578.532	14163014.7	19019742.07	91420397.52	66184694.5	83302905.81	78359733.53	77512746.25	0.613335779	-0.705250982	0.145506676	0.75	1.204988939	PC
Com_1822_pos	PS (21:0/21:1)	C48 H92 N O10 P	873.64623	14.588	Partial match	Full match	92395052.08	32825759.88	16341480.74	38324449.92	72918190.8	45183427.46	50805939.38	98279959.95	57373139.18	45427063.69	33674188.58	39356408.9	0.917122331	-0.124813914	0.580294812	0.638888889	0.644311086	PS
Com_1831_pos	N-oleoyl-(4E,14Z)-sphingadienine-1-phosphocholine	C41 H79 N2 O6 P	726.56528	10.401	Full match	No results	202998083.4	94106573.43	46230224.3	116442199.1	66182040.14	56821123.93	82717507.47	87095681.06	208475468.7	185488019.1	189605313.1	42766270.27	0.731999646	-0.450085144	0.407133037	0.611111111	0.949051703	SM
Com_1832_neg	1-hexadecyl-sn-glycero-3-phosphoethanolamine	C21 H46 N O6 P	439.30645	3.397	Full match	No results	3322866.79	2513471.16	2267430.845	1600531.429	4122972.053	3254269.508	3548462.886	3336926.079	1606630.188	1788949.067	3173509.762	2499245.52	1.070693107	0.098545019	0.732682161	0.527777778	0.291307913	PE
Com_1833_neg	1-stearoyl-2-oleoyl-sn-glycero-3-phosphocholine	C44 H87 N O8 P	788.61934	18.099	Full match	No results	515230.2405	415884.237	413085.0859	529864.7455	280695.6821	359144.3559	495525.2447	539187.1697	821712.0106	872092.6465	656751.0127	404977.9151	0.66325625	-0.59236173	0.030299024	0.833333333	0.762059987	PC
Com_1836_pos	ACar 22:1	C29 H56 N O4	481.41317	6.091	No results	Invalid mass	3168488.364	33805282.63	15992138.22	77616982.42	15827027.23	32734866.2	30377263.49	53631764.36	17269982.93	282138.3089	36099944.13	14258034.68	1.179211516	0.237822518	0.615883646	0.527777778	0.381821714	ACar
Com_183_neg	PE (18:0e/22:4)	C45 H84 N O7 P	781.59994	13.235	Partial match	Full match	57303442.13	36254033.61	65869305.01	38153668.08	53448823.15	65600915.15	37829815.66	38325271.93	22561100.1	34219970.56	36882308.78	30123273.04	1.583612241	0.663219125	0.008643117	0.888888889	1.218903022	PE
Com_1842_neg	N-(9Z-hexadecenoyl)sphingosine-1-phosphocholine	C39 H77 N2 O6 P	700.5502	9.23	Full match	No results	45421.74989	37843.77808	222231.9084	66228.9687	61439.00498	52994.72983	63588.77345	53334.59784	75044.94743	74752.70342	56303.22998	57518.98246	1.27754246	0.35337124	0.860864479	0.638888889	0.313668622	SM
Com_1843_pos	SM (d24:2/12:0)	C41 H81 N2 O6 P	728.58395	10.136	Partial match	Full match	114135383.1	97474848.26	36221978.2	133064002.6	95982464.44	70708086.59	76046590.45	88740333.46	67782078.63	93786290.12	90278191.69	84858330.5	1.091915654	0.126861419	0.934047664	0.694444444	1.191214626	SM
Com_1844_pos	TAG (18:1-18:2-22:5)	C61 H102 O6	952.74973	16.373	No match	Invalid mass	9460454.098	13965382.23	58178494.17	7398472.631	24610817.81	19766357.46	17687773.37	9736043.027	10358486.68	9875582.701	6759140.014	23322298.12	1.715733707	0.778825654	0.310193063	0.638888889	1.159731644	TAG
Com_184_neg	LPE 18:1	C23 H46 N O7 P	479.30158	3.004	Partial match	Full match	145772245.9	89219189.54	81208725.87	69448692.73	106207256.7	83712821.41	158157064.7	98248220.13	121431129	125058544.3	94237646.8	154304360.6	0.765957703	-0.384663368	0.073858156	0.833333333	1.344090336	PE
Com_184_pos	PE (16:2e/20:3)	C41 H74 N O7 P	723.52093	11.068	Partial match	Full match	3899840441	2388799461	1401502697	3456232394	2339517031	1697800727	2168025531	2664990000	4649030206	2719732138	3873671445	2449518962	0.819633941	-0.286948368	0.289080819	0.694444444	0.893072423	PE
Com_1859_pos	TAG (18:0-18:1-18:1)	C57 H106 O6	903.82558	19.702	No results	Invalid mass	424980.2098	1070289.593	27583827.62	9362887.443	6643533.588	10723757.69	6701957.888	4520393.038	3457577.037	3009748.441	1897531.954	9990193.208	1.886889084	0.91600962	0.937294873	0.583333333	1.307404294	TAG
Com_1860_pos	PC (16:0e/14:0)	C38 H78 N O7 P	691.55191	10.705	Partial match	Full match	102606365.6	90296393.82	31462730.27	103290661.8	79924278.3	63133209.35	52252679.78	91267370.35	85501990.25	50801490.16	70991743.09	67744773.5	1.124602414	0.169415048	0.745872761	0.638888889	1.22756743	PC
Com_1866_pos	PS (20:1/20:1)	C46 H86 N O10 P	843.59882	13.166	Partial match	Full match	82034797.45	46912508.09	22957803.51	97731053.65	77587225.94	44235000.81	46721364.65	91772704.17	94449866.59	57779711.74	70550592.72	56482675.78	0.889173525	-0.169463101	0.464363623	0.583333333	0.955595252	PS
Com_1873_neg	PC (2:0/18:0)	C28 H56 N O8 P	611.3808	5.034	No results	Invalid mass	648985.1743	138639.9069	552597.44	81899.57237	371455.1616	54470.94063	2050230.174	55994.0762	1363212.49	85126.08428	54550.26479	5052416.33	0.213362803	-2.228619411	0.519188112	0.611111111	1.689859704	PC
Com_1874_pos	TAG (18:2-20:4-22:4)	C63 H102 O6	971.79367	16.281	No results	Invalid mass	344580.3662	900188.2958	36875178.88	189391.4201	5726456.159	4974145.389	5789200.038	437687.2574	318609.3773	198578.7556	175339.262	5398346.672	3.978802565	1.992334312	0.360960651	0.638888889	1.165246982	TAG
Com_1878_pos	PE (22:1/18:2)	C45 H84 N O8 P	797.59356	12.886	Partial match	Full match	83686048.06	67267194.58	33186402.76	126580999.8	45038080.77	68063447	27201149.31	128880802.4	103352741	65553036.44	67478355.59	74463591.13	0.907678811	-0.139746216	0.780503547	0.555555556	0.801264328	PE
Com_1885_pos	PC (16:0/22:0)	C46 H92 N O8 P	817.65674	14.291	Partial match	Full match	73528999.75	21772740.37	19962834.02	50373817.95	28215031.05	24284806.07	29756603.97	32920905	52700177.39	41365240.52	28291454.48	53949855.07	0.912772459	-0.131672833	0.478524294	0.722222222	0.796507267	PC
Com_1888_neg	LPE 22:0	C27 H56 N O7 P	537.37993	8.121	Partial match	Full match	3068547.882	1493426.079	1155409.021	1251382.882	1546581.63	1410485.204	2547904.342	2227773.986	1904123.417	2834122.176	2971251.732	2228318.9	0.674607427	-0.567879894	0.026342817	0.833333333	1.635210142	PE
Com_1888_pos	PC (19:0/20:5)	C47 H84 N O8 P	821.5926	12.095	Partial match	Full match	105940568.2	81121476.49	55141333.93	125407059.6	60621123.9	41396959.1	36081420.83	106607701.5	164760587.1	203218685.4	101013322.7	40669654.44	0.719901178	-0.474129216	0.548858548	0.583333333	1.04513194	PC
Com_188_neg	PE (18:2/20:4)	C43 H74 N O8 P	763.5162	9.769	Partial match	Full match	83903875.86	116344552.6	121269640.1	225713743	133494974.9	87632388.26	122945951.2	92698750.79	129035981.6	59602852.79	98270609.68	152714761.4	1.172586042	0.229693789	0.484907762	0.527777778	0.476436893	PE
Com_189_pos	PE (16:2e/18:0)	C39 H76 N O7 P	701.53621	12.151	Partial match	Full match	4484000816	3879590280	1398988410	4060712578	2953423335	2165609924	3092509849	5738119365	4706216882	3231949018	3192039082	3362501055	0.812161946	-0.300160664	0.263379515	0.333333333	0.723415666	PE
Com_18_neg	PC (16:0/18:2)	C42 H80 N O8 P	803.56891	10.394	No match	Invalid mass	1946784013	2180308693	1697071297	2427025507	2110055781	1948565402	1409280246	1642108787	1945343217	2150483201	1811585023	2270024834	1.096268786	0.132601566	0.2898762	0.694444444	2.030184638	PC
Com_1905_pos	PC (15:0/20:4)	C43 H78 N O8 P	689.5336	9.682	No match	Invalid mass	35719825.36	31565928.33	24407970.98	61777460.26	35307969.89	17581826.18	32339687.06	30099293	19965488.44	24199732.37	38650912.04	32726394.52	1.15945181	0.213442859	0.641507738	0.583333333	0.707186434	PC
Com_190_pos	PC (16:0/20:3)	C44 H82 N O8 P	783.57765	11.022	Partial match	Full match	1692410480	1694259332	576121742.7	880849447.2	731571417.3	710334720.9	1034666179	1280914861	1273742201	800519589.2	1516408097	584795747.9	0.968341079	-0.046412797	0.754456944	0.555555556	0.870471351	PC
Com_1913_neg	PS (18:1/22:6)	C46 H76 N O10 P	833.52223	9.362	Partial match	Full match	1347734.81	2158480.314	1828307.491	2247699.047	2498688.486	2178988.606	2578989.22	4951600.705	1284086.856	1286961.563	1329468.308	2977398.991	0.850879269	-0.232973651	0.871445669	0.5	0.655674576	PS
Com_1913_pos	PC (14:0e/24:2)	C46 H90 N O7 P	799.6461	13.231	Partial match	Full match	15980565.62	14795520.62	7794779.409	28582649.13	11647244.74	12903504.84	6839843.243	18044720.33	10323015.25	8513299.407	19273768.23	13614120.57	1.197046603	0.25947932	0.499432053	0.583333333	1.117041653	PC
Com_1914_pos	TAG (18:1-18:1-22:0)	C61 H114 O6	964.84333	17.919	No match	Invalid mass	6373809.241	13268614.16	42436071.46	7775921.315	26713803.84	11468286.89	16405981.29	13552728.59	8774459.903	8080732.232	4814549.956	19400330.03	1.521024349	0.605043248	0.442705169	0.555555556	1.199380847	TAG
Com_1916_pos	DAG (16:0/22:4)	C41 H72 O5	661.56482	13.035	No results	Invalid mass	3075094.205	4498657.539	25966483.58	3100797.1	3340445.278	9781432.084	10552625.32	3435183.445	5103896.509	6827743.721	6471607.199	7946285.343	1.233668553	0.302954841	0.808714892	0.666666667	1.413658874	DAG
Com_1918_neg	LPG 18:2	C24 H45 O9 P	508.2803	1.869	Partial match	Full match	1279810.765	2259776.302	1977860.915	3137377.163	2221901.144	2234299.059	2256585.572	1057038.569	823184.1131	1016056.108	1562544.195	2473973.472	1.426758111	0.512740765	0.0984578	0.722222222	1.075543125	PG
Com_1919_pos	TAG (18:1-19:0-22:3)	C62 H112 O6	969.87282	17.517	No results	Invalid mass	1285915.078	3581620.218	33101021.39	1413015.459	11126886.76	8315307.009	12808276.64	3852961.266	1826260.163	4239773.955	1481423.076	8360022.472	1.806143143	0.852912236	0.708213003	0.472222222	1.461508366	TAG
Com_1922_neg	LPS 22:4	C28 H48 N O9 P	573.30807	2.359	Partial match	Full match	1615796.6	1152843.102	1139065.524	553892.9657	2433055.928	911741.2323	1528404.517	411856.4955	915084.7886	1006782.988	926932.6611	2035914.072	1.143798293	0.193832658	0.642950736	0.583333333	0.34963194	PS
Com_1923_neg	PS (18:1/21:1)	C45 H84 N O10 P	829.58461	12.264	Partial match	Full match	2697587.795	3070941.439	2386898.064	3689847.193	2556168.355	3121239.13	3781721.014	4426636.597	2135850.429	2027973.198	2765151.637	4295169.066	0.901720325	-0.149248053	0.688218736	0.583333333	0.664129462	PS
Com_1925_neg	OxPC (18:0-20:4+1O)	C46 H84 N O9 P	871.59525	8.949	No results	Invalid mass	1939764.476	1884854.723	951378.8772	993106.397	1429577.524	3015622.718	2448719.592	4906389.136	1740121.055	1946307.68	1645078.906	1302457.636	0.730163034	-0.453709464	0.28581332	0.666666667	0.988109562	PC
Com_1930_pos	PC (22:5e/20:4)	C50 H84 N O7 P	841.58381	9.616	No match	Invalid mass	57524497.72	102145594.2	279333.4816	3041815.024	610767.5954	64802524.98	11635454.28	63262405.71	14514820.45	86123168.86	13394585.89	671341.8911	1.204653968	0.268618797	0.636176926	0.444444444	0.937145725	PC
Com_1932_pos	PC (20:2/21:2)	C49 H90 N O8 P	851.64069	13.132	Partial match	Full match	18575172.11	10129383.66	4815892.787	11655278.64	17189048.71	11829102.4	10272995.89	15799029.19	12180838.99	11218713.48	13566335.37	11144410.87	1.000155758	0.000224694	0.732188229	0.5	0.520693695	PC
Com_1938_neg	N-Docosanoyl Taurine	C24 H49 N O4 S	447.33857	7.5	Full match	No results	1543900.559	1517455.48	1507355.42	1490532.016	2610705.099	750772.2126	1760224.53	362630.1596	2308790.719	345560.1443	1121762.401	4679531.18	0.890553628	-0.167225603	0.636920698	0.527777778	0.467947283	FA
Com_1947_neg	LPG 16:0	C22 H45 O9 P	484.28048	2.422	Partial match	Full match	623451.8447	1189605.055	1904812.765	846690.7844	1542035.644	581241.0657	1036486.826	363428.7841	709079.689	797141.2924	1712613.233	2728337.182	0.910270581	-0.13563264	0.97237472	0.5	0.94009835	PG
Com_194_pos	PC (18:1/20:4)	C46 H82 N O8 P	807.57765	10.662	Partial match	Full match	3598189263	2912001394	1274009876	2793850716	2418934978	1845727159	2919864781	3876330545	2961666584	3325804711	3557799150	2270239452	0.784842679	-0.349524599	0.13982662	0.777777778	1.009551116	PC
Com_1950_neg	N-oleoyl leucine	C24 H45 N O3	395.33998	6.163	Full match	No results	1686052.529	1538016.799	1606835.278	4473142.259	1205558.949	2909810.851	3099616.468	1015072.997	2209718.194	3656103.491	1668538.988	2146484.967	0.97273622	-0.039879458	0.843845112	0.583333333	0.090417206	FA
Com_1954_neg	CL (18:1-18:2-18:2-20:4)	C83 H144 O17 P2	1474.98477	15.731	Partial match	Full match	1076078.59	852306.1325	1319198.991	2456152.153	2224292.593	819906.7415	2098616.253	1684102.889	1110963.822	493013.8867	1749952.882	2269486.459	0.930024297	-0.104659687	0.851121675	0.555555556	0.63128769	CL
Com_1958_pos	TAG (16:0-16:0-17:0)	C52 H100 O6	842.73446	17.277	No match	Invalid mass	20566890.17	119580205.4	10618007.8	33680813.52	28403782.21	38315873.05	40637778.49	31846422.1	25527251.62	27196901.39	30832177.82	21597218.29	1.413920029	0.499700523	0.824897325	0.527777778	0.499048936	TAG
Com_195_neg	LPI 18:0	C27 H53 O12 P	600.32832	3.477	Partial match	Full match	96515537.87	149139079.1	69637490.19	193179574.4	93100241.39	156123195	166553891.5	232807076.2	87493338.9	76356373.66	187672490.9	114886218.6	0.875169678	-0.192365341	0.645492767	0.583333333	0.36416673	PI
Com_1961_neg	SM (d14:0/18:0)	C37 H77 N2 O6 P	722.55857	9.291	No results	Invalid mass	2286558.362	2921135.924	2783914.68	3786523.18	4444592.302	3666510.073	3119191.006	2500774.639	2260443.374	1187828.014	2202575.451	3268963.022	1.367918955	0.451982758	0.091861391	0.805555556	1.308631833	SM
Com_1965_neg	OxPC (16:0-20:4+1O)	C44 H80 N O9 P	861.57447	8.746	No match	Invalid mass	3562743.531	3617123.673	588718.8229	1216493.729	798705.0746	3168692.393	1502986.73	3730551.998	1660169.947	3374407.482	1756383.043	423768.0024	1.040504434	0.057283113	0.999744521	0.472222222	1.352489551	PC
Com_1965_pos	PE (20:1/22:6)	C47 H80 N O8 P	817.55965	12.461	Partial match	Full match	86678991.72	55597277.52	38389774.96	107067339.1	50336870.47	49942571.23	73199049.39	91575236.35	95964126.98	147646075.8	192534318.9	35977297.21	0.609224679	-0.71495371	0.167318836	0.722222222	1.035120928	PE
Com_1967_pos	TAG (17:1-18:2-18:3)	C56 H96 O6	881.74891	15.777	No results	Invalid mass	4851148.305	2046724.315	39320143.01	18691982.4	12058663.4	5501429.863	11493621.72	7933192.806	4291274.472	2698121.725	5873356.349	14280748.53	1.770872502	0.824460346	0.587708365	0.583333333	0.873740987	TAG
Com_196_pos	TAG (18:1-18:2-22:4)	C61 H104 O6	949.80953	16.663	No results	Invalid mass	26731107.56	76966931.4	1952837644	21260382.06	422067966	499001206.1	359434913	38723351.97	11021386.19	14711469.05	17394300.52	370410858.1	3.694565708	1.885404787	0.256842503	0.777777778	1.203401388	TAG
Com_1971_pos	PE (18:1/19:1)	C42 H80 N O8 P	757.56227	12.158	Partial match	Full match	68927787.9	63842930.96	31501204.33	59723551.2	45937164.1	16309638.72	37658181.94	51766682.6	81505851.98	39476435.94	48262924.07	50988018.97	0.924381702	-0.113439393	0.564764732	0.472222222	0.856444289	PE
Com_1975_pos	PC (22:1/22:1)	C52 H100 N O8 P	897.71941	14.912	Partial match	Full match	7007327.248	6232747.045	9292230.179	6075528.878	3816700.56	2714462.263	4267698.191	2436438.971	5537745.021	2383992.46	4412142.595	9598595.039	1.227065403	0.295212147	0.401149556	0.666666667	0.460297727	PC
Com_1978_pos	TAG (16:0-18:0-22:3)	C59 H108 O6	934.79697	17.493	No match	Invalid mass	17026886.49	22512614.07	50720523.58	16236346.03	22725941.01	2944546.932	22532726.74	28510960.63	25929510.75	35511755.28	19607724.54	20465360.9	0.866338209	-0.206997748	0.349751262	0.694444444	1.318717697	TAG
Com_1979_pos	PC (21:0/22:6)	C51 H90 N O8 P	875.63656	8.785	Partial match	Full match	17339883.57	25091818.88	30083.15216	104008.5099	66307.83854	30475619.54	782332.6659	15942060.1	627854.3173	13501941.21	1228360.266	46594.80293	2.275433262	1.186141273	0.937081022	0.555555556	0.954731474	PC
Com_197_neg	PG (16:0/18:1)	C40 H77 O10 P	748.52623	10.672	Partial match	Full match	107080366.7	92407102.91	177687874.8	80291369.36	98057250.29	94869530.94	111285169.9	78038327.31	100836538.7	116699092.9	135565151.9	154872116.1	0.932736062	-0.100459199	0.594657846	0.666666667	1.113719473	PG
Com_1985_pos	PS (17:0/17:1)	C40 H76 N O10 P	761.52071	10.767	Partial match	Full match	48993870.93	48762100.25	17074308.68	66035373.81	22365772.73	19983171.92	28336414.08	38743949.71	78362368.84	53190181.48	49374607.73	28501694.87	0.807259161	-0.308896187	0.349634721	0.694444444	1.009168381	PS
Com_198_neg	PC (16:0e/20:4)	C44 H82 N O7 P	813.58979	10.948	No results	Invalid mass	124033765.4	160179337.6	117030630.7	147252074.9	142791009.3	131200195	167051983.6	142641163.4	123369827.8	99481043.97	141211296.9	158643201.7	0.988092837	-0.017281496	0.969746211	0.5	0.39288881	PC
Com_1994_pos	DAG (18:2/18:3)	C39 H66 O5	631.51771	10.795	No results	Invalid mass	8567825.884	10811622.72	26379809.33	13932592.4	5349832.589	13907974.57	9099265.226	7213152.446	13794348.88	15151055.03	15424950.94	22293362.24	0.951474273	-0.071763447	0.714145316	0.583333333	0.759223342	DAG
Com_1996_pos	PC (20:3/22:4)	C50 H86 N O8 P	859.60959	10.855	Partial match	Full match	12955164.68	18072331.54	14080377.14	20514227.88	17316850.75	24958595.81	28976353.97	23930497.46	35464949.27	6763333.606	40834870.41	17167706.24	0.70457856	-0.505167521	0.447752903	0.694444444	0.595688793	PC
Com_19_neg	PC (18:0/20:4)	C46 H84 N O8 P	855.60025	11.409	No match	Invalid mass	1953497262	1807778404	1586151174	1632611791	2021020699	1693928463	2175003199	1659198393	1364656228	1388413404	1554825542	1503031710	1.108848661	0.149062475	0.200405497	0.777777778	0.787037332	PC
Com_2001_pos	PE (18:1e/16:0)	C39 H78 N O7 P	703.5522	13.229	Partial match	Full match	61714875.63	51911838.75	21262322.3	43799832.74	31711560.44	39495987.21	36441293.58	71190869.56	67619425.23	51101557.77	41549549.96	42504654.69	0.805059598	-0.312832506	0.238801293	0.666666667	0.976884544	PE
Com_2006_pos	SM (d22:0/12:1)	C39 H79 N2 O6 P	702.56776	11.693	Partial match	Full match	16054216.55	5186156.454	10806132.32	16341431.98	10835334.55	3742041.005	11763834.89	16438647.29	8036558.906	16868438.63	17341136.72	18232863.62	0.710016486	-0.494075572	0.157121557	0.833333333	1.139340727	SM
Com_2008_pos	TAG (14:1-16:2-18:2)	C51 H88 O6	818.64048	15.344	No match	Invalid mass	1895111.54	10419018.38	49232544.69	2547111.078	13238383.66	14172772.38	11939737.1	2630079.405	1584999.627	817710.2368	531857.3911	16109528.47	2.722234207	1.444791194	0.143229269	0.722222222	1.333719791	TAG
Com_2009_pos	SM (d26:2/12:0)	C43 H85 N2 O6 P	756.61414	11.388	Partial match	Full match	62323951.23	51863559.63	21193285.98	73523278.97	30600803.61	32624796.23	40590282.03	57956333.86	47713124.68	46210808.19	63954361.78	30108521.48	0.949730975	-0.074409188	0.623356078	0.527777778	1.297271062	SM
Com_200_neg	Corynomycolic acid	C32 H64 O3	496.4861	13.512	Full match	No results	7190066.643	1388447.762	116673949.5	1671681.045	22704984.19	1901855.908	1361662.582	1399940.915	7843686.871	8700142.168	3753825.509	2645183.039	5.895128572	2.559523278	0.409894024	0.583333333	0.597261259	FA
Com_2015_neg	1-heptadecanoyl-sn-glycero-3-phosphate	C20 H41 O7 P	424.25979	1.838	Full match	No results	1256625.31	445053.8614	222311.5546	117164.3782	138632.4812	185557.2874	168259.8751	197930.2526	222340.409	6853447.743	338428.0314	187606.5741	0.296855051	-1.752169433	0.615599857	0.611111111	0.638258924	PA
Com_2029_neg	LPE 22:3	C27 H50 N O7 P	531.33305	4.097	Partial match	Full match	890876.4882	379974.0501	408729.7052	334740.2421	652050.9204	263161.656	1016652.379	406846.5003	483846.546	542778.3858	617427.2017	472150.0876	0.827621593	-0.272956809	0.3349325	0.694444444	0.450865352	PE
Com_2036_pos	Cer-NS (d18:1/18:0)	C36 H71 N O3	565.54386	12.435	Partial match	Full match	37173984.95	28700863.95	34851801.76	32648479.1	20132004.57	31383551.36	27876159.66	23847149.76	81893086.67	103734669.3	60629090.38	30966316.11	0.562069216	-0.831180292	0.15095671	0.611111111	1.38152657	Cer
Com_2038_pos	LPC 22:4	C30 H54 N O7 P	571.36356	2.572	Partial match	Full match	28092021.12	47990704.84	27564890.11	38200091.62	46286642.06	20183126.85	52067349.78	22230642.68	21697974.88	29299027.44	51595926.75	45964957.72	0.934763208	-0.097327144	0.838053876	0.583333333	0.323322634	PC
Com_203_pos	PC (14:0e/20:1)	C42 H84 N O7 P	745.59894	11.932	Partial match	Full match	2506442277	3082663989	1108644531	3056275578	2378629633	1865189987	1746848251	3471843029	2347411898	1616338241	2523993746	2232553128	1.004222523	0.006078988	0.926372352	0.555555556	0.898691904	PC
Com_2041_pos	ACar 20:0	C27 H54 N O4	455.39743	6.035	No match	Invalid mass	11834222.17	40189110.25	20073670.43	65424093.07	25628004.73	33713006.81	35743007.01	45401867.12	29646397.39	1844404.329	43020262.39	23326758.94	1.09989463	0.13736532	0.603590466	0.527777778	0.399975621	ACar
Com_2043_pos	PE (16:1/18:2)	C39 H72 N O8 P	713.49992	9.67	Partial match	Full match	31992507.8	40409347.51	17115450.12	100176290.8	20550023.13	16617136.41	25490659.66	54367855.25	62207280.48	48330423.23	31066535.09	41111035.75	0.863988581	-0.21091585	0.331763694	0.722222222	0.878385271	PE
Com_2044_neg	2-[(11Z,14Z)-icosadienoyl]-sn-glycero-3-phosphoethanolamine	C25 H48 N O7 P	505.31746	3.3	Full match	No results	1221021.623	1330590.311	854547.3549	1163242.787	1259516.355	1272749.464	1511426.527	1020312.796	1242816.346	1511826.872	1033050.835	2256615.06	0.828081598	-0.272155159	0.282523738	0.638888889	0.860009946	PE
Com_2044_pos	TAG (18:2-20:4-22:5)	C63 H100 O6	969.77888	15.972	No results	Invalid mass	356812.0257	263644.7846	46953186.23	393685.4707	3159290.31	2690304.946	1410002.694	305376.4972	350032.2862	379819.442	358522.2929	3355248.742	8.737929321	3.127291436	0.353637504	0.611111111	1.058709586	TAG
Com_2046_neg	PGA2	C20 H30 O4	334.2148	1.522	Full match	No results	808798.2745	198498.3695	168728.5121	76283.79443	181121.5017	103962.4277	308456.7286	285211.3095	423781.1256	547809.9524	329845.5086	332204.2936	0.690246812	-0.534815775	0.10013258	0.833333333	0.964202581	FA
Com_2050_pos	SM (d29:0/12:0)	C46 H95 N2 O6 P	802.69408	14.271	Partial match	Full match	92715841.36	38020062.53	31837570.16	42843792.61	30410195.31	44402416.87	35911979.24	62581694.27	41459701.28	37897405.19	54072436.38	32194411.43	1.061004073	0.085430195	0.963861507	0.472222222	1.03183886	SM
Com_2054_pos	TAG (12:0-15:0-16:0)	C46 H88 O6	753.68449	16.219	No results	Invalid mass	812749.859	4776807.221	32387467.91	1442182.89	25081201.58	52653479.33	13846254.91	1303828.125	518956.7903	530900.0022	527501.3095	21903329.28	3.032657323	1.600582489	0.196641495	0.805555556	1.246163822	TAG
Com_2059_pos	PE (16:0/22:6)	C43 H74 N O8 P	763.51529	10.245	Partial match	Full match	96547926.34	75225651.07	20342163.97	49177837.49	54935142.13	35207972.43	70430720.42	75553662.38	77188399.12	109610141	74598548.27	45115415.28	0.732461821	-0.449174533	0.160669652	0.722222222	1.109600495	PE
Com_2061_pos	1-O-oleoyl-sn-glycero-3-phosphoserine	C24 H46 N O9 P	523.29086	2.236	Full match	No results	58721797.19	52854623.2	28584704.05	50093834.14	39015173.78	21793423.81	17379319.46	16499521.85	42966998.49	38129786.24	67745353.61	34101604.06	1.157921614	0.211537593	0.467308416	0.638888889	1.59001888	PS
Com_2063_pos	PC (18:0/24:4)	C50 H92 N O8 P	865.65671	13.007	Partial match	Full match	34481250.46	29830544.98	14249139.47	36926994.86	23958664.2	20905458.2	15046909.06	37718316.07	17022760.01	12589932.21	38354303.75	24473591.66	1.104308768	0.14314361	0.566877761	0.527777778	1.239779397	PC
Com_2070_neg	HBMP (18:1-18:1-18:0)	C60 H113 O11 P	1040.80301	15.55	No results	Full match	1253812.955	961822.3075	1228068.521	573400.1637	1220548.115	675151.2033	1391475.928	571973.9748	1213159.371	1258700.207	1094810.567	3411810.259	0.661244615	-0.596744026	0.284725212	0.666666667	1.699250415	HBMP
Com_2071_pos	PC (23:0/18:2)	C49 H94 N O8 P	855.67219	14.186	Partial match	Full match	20020465.82	9694294.092	7036268.507	14069275.24	12736570.84	22537940.59	8107484.144	25510332.42	19410109.14	13093280.94	16180119.7	16365132.15	0.872584426	-0.19663337	0.532665068	0.611111111	0.394243092	PC
Com_2075_pos	N-[(15Z)-tetracosenoyl]sphing-4-enine-1-phosphocholine	C47 H93 N2 O6 P	812.6732	15.053	Full match	No results	780083.4531	1271593.662	8589670.822	1137363.67	2606031.452	7295396.206	3090578.485	1443679.432	679924.7272	743405.8085	626556.265	2566722.083	2.369189689	1.244393712	0.225027091	0.722222222	0.923470863	SM
Com_2076_neg	LPS 22:0	C28 H56 N O9 P	581.37003	7.488	Partial match	Full match	1520397.032	2082432.661	943365.3908	777604.772	1104197.968	1199151.044	2010034.886	1351271.181	1379758.176	1173330.549	2120068.008	3245830.255	0.676148113	-0.564588784	0.100975834	0.777777778	1.662778257	PS
Com_2078_pos	HexCer-NS (d18:1/22:1)	C46 H87 N O8	781.64389	12.627	Partial match	Full match	31788524.73	83297337.33	20908718.28	61240576.3	70248153.6	29509727.39	67385252.36	119267184	66588750.84	67417585.59	30614881.26	62905944.12	0.717063416	-0.47982738	0.21648218	0.666666667	0.589159802	HexCer
Com_2079_pos	PC (17:1/22:4)	C47 H84 N O8 P	821.59406	12.758	Partial match	Full match	44005756.76	54369195.82	17227034.21	64379011.51	19877575.42	54664059.38	21229573.57	98329014.31	59477098.09	40967094.65	39006145.77	36346230	0.861751107	-0.214656847	0.635575389	0.472222222	0.935095185	PC
Com_207_neg	1-oleoyl-2-linoleyl-sn-glycero-3-phosphoethanolamine	C41 H76 N O8 P	741.53229	9.438	Full match	No results	44745473.45	84302418.14	43767129.68	205778379.1	54446257.43	59351205.14	60815007.52	53396914.55	66952923.34	45446077.28	49950604.04	89698493.61	1.344375131	0.426935761	0.577460697	0.527777778	0.806404772	PE
Com_2085_neg	SM (d14:1/32:0)	C51 H103 N2 O6 P	916.76209	15.607	No results	Invalid mass	328449.8645	330018.5982	410970.6092	431316.7773	717917.8747	139774.3957	423739.5626	72116.32403	440831.8562	122467.4897	676021.0857	973863.7293	0.870584443	-0.199943856	0.843273766	0.555555556	0.235499551	SM
Com_2086_neg	ieodomycin A	C13 H22 O4	242.15187	6.451	Full match	No results	3003842.265	2240985.036	3582906.345	3239075.066	2551119.078	2327063.051	2482047.284	1608550.911	4026247.086	4475040.149	4859270.949	3386360.518	0.813196262	-0.298324512	0.433291289	0.694444444	0.666160541	FA
Com_2086_pos	PC (24:0/18:1)	C50 H98 N O8 P	871.70357	15.01	Partial match	Full match	49481472.08	32208189.09	15914146.36	35042427.66	15479206.32	9932908.871	21461723	20270005.72	23218747.41	9810865.269	32846226.53	50689117.35	0.998494378	-0.00217379	0.9272055	0.472222222	0.50929416	PC
Com_2087_neg	PS (18:2/18:2)	C42 H74 N O10 P	783.50625	9.093	Partial match	Full match	1074201.759	2190542.206	865104.2808	3777025.937	2121112.944	1734395.35	1184132.383	1094408.018	1667871.344	1652911.833	1417714.937	1909145.449	1.317739196	0.398064863	0.471522149	0.638888889	1.280560475	PS
Com_2095_pos	PC (17:1/20:3)	C45 H82 N O8 P	795.57573	11.781	Partial match	Full match	102151479.5	78451455.19	37059390.88	128376503.4	52763556.75	35881916.39	49037617.57	54180138.39	160950185.7	145741093.5	125753623.8	60385262.44	0.72927744	-0.45546033	0.335650256	0.694444444	0.748605603	PC
Com_2100_pos	DAG (18:1/20:1)	C41 H76 O5	665.59667	14.219	No results	Invalid mass	941523.0596	1805268.907	15299944.43	1457383.337	964549.4974	5181588.42	1634599.333	1258011.858	2107611.261	2184255.418	2410544.387	6711761.559	1.572980787	0.65350105	0.946093231	0.611111111	0.95909451	DAG
Com_210_pos	LPC 18:2	C26 H50 N O7 P	519.33244	1.983	Partial match	Full match	1174379288	3524028262	1470649368	1233725124	1602254325	1968940993	1550673381	466239828.1	2752149958	2313526351	2518317967	1287461216	1.007862395	0.011298679	0.814166551	0.555555556	0.431242232	PC
Com_2112_neg	SM (d14:2/38:0)	C57 H113 N2 O6 P	998.84023	16.368	No results	Invalid mass	627126.5207	527406.5488	216505.9024	933302.7145	860406.5016	142436.8576	949375.2952	73977.84198	858404.0936	129233.4621	2517235.214	1846542.049	0.518793008	-0.946769058	0.720283598	0.611111111	0.341658644	SM
Com_2113_neg	CL (18:1-20:3-18:1-20:3)	C85 H150 O17 P2	1505.03425	16.099	Partial match	Full match	289218.643	249866.1513	341536.8372	609335.263	514174.396	537476.7404	503610.096	253876.7991	363183.3425	114899.0293	719588.7019	716392.3727	0.95136071	-0.071935649	0.837762062	0.527777778	0.307702285	CL
Com_2117_pos	SM (d20:1/13:0)	C38 H77 N2 O6 P	688.55212	9.395	Partial match	Full match	40326730.95	53801653.63	30203498.79	98402051.43	59098808.02	43572813.46	47153791.2	56075327	51296215.32	32455534.16	60109868.99	47192038.81	1.105758078	0.145035782	0.805655553	0.527777778	0.730579544	SM
Com_2119_pos	ACar 14:0	C21 H42 N O4	371.30335	1.643	No match	Invalid mass	76146426.11	51980487.93	31804103.55	67518801.99	48833334.57	50924228.71	58646763.24	91879774.84	89369717.94	28552577.91	95831693.86	65045753.71	0.762141516	-0.39186919	0.327348744	0.722222222	0.41060282	ACar
Com_211_neg	PS (20:1/20:4)	C46 H80 N O10 P	837.55278	10.793	Partial match	Full match	71412098.11	63964505.19	51474713.07	94837309.02	64008060.2	73639697.57	79963128.93	73560317.55	83811986.35	93890049.67	72798641.02	66683449.86	0.890863897	-0.166723056	0.223014637	0.722222222	0.553111957	PS
Com_2121_pos	PE (18:1e/18:0)	C41 H82 N O7 P	731.58372	13.443	Partial match	Full match	37605035.6	26141482.53	9599791.715	24697498.22	16361748.14	15737948.04	19792341.82	29603931.46	20960192.06	15295540.63	44101729.81	23244344.52	0.850621812	-0.233410246	0.450235241	0.583333333	0.873965159	PE
Com_2130_pos	PC (20:3/22:5)	C50 H84 N O8 P	857.57845	7.779	No results	Invalid mass	100747619.8	63325422.09	3612646.285	20933004.24	14327039.81	45022297.47	24600029.86	91489141.02	27938045.83	103664413	60196981.72	4029051.262	0.794979122	-0.331011122	0.704660591	0.611111111	1.371578597	PC
Com_2133_pos	LPE 22:5	C27 H46 N O7 P	527.30121	2.448	Partial match	Full match	30223007.9	19733806.98	7057724.496	19486089.88	17723294.79	25885939.62	13811978.14	15895664.84	20033551.07	17887847.42	27999964.58	20772995.93	1.031853934	0.045238762	0.891211643	0.527777778	0.881862555	PE
Com_2135_neg	OxPC (16:0-18:0+1O(1Cyc))	C42 H82 N O9 P	821.57998	8.49	No results	Invalid mass	1928204.977	1335951.107	1056955.907	1537561.231	1370830.301	2305847.475	1746550.6	2027039.718	1351745.919	1483866.259	1535244.852	1704467.427	0.968162606	-0.046678721	0.670697518	0.583333333	0.206666369	PC
Com_2138_pos	ACar 20:2	C27 H50 N O4	451.36601	2.802	No match	Invalid mass	13077271.3	19932165.3	11161961	74869581.57	24479200.77	37014573.68	38764951.95	61337170.84	31446383.42	1705084.823	41880502.75	30645996.2	0.877318858	-0.188826815	0.960188546	0.638888889	0.156040574	ACar
Com_2140_pos	PE (16:0/16:0)	C37 H74 N O8 P	691.51561	11.445	Partial match	Full match	56725165.85	44911338.35	25251640.29	57263418.04	15573484.29	12000328.82	29776594.48	22127080.47	69480156.05	39358119.12	49926587.92	47839402.55	0.819028519	-0.288014407	0.369830493	0.611111111	0.833309361	PE
Com_214_pos	TAG (15:0-16:0-18:1)	C52 H98 O6	835.76333	16.942	No results	Invalid mass	29863695.79	287108035.6	1183905863	101691807.9	1191582362	2177444000	952218426.6	100362620	30032470.83	35463045.3	32628283.42	1378174962	1.965928056	0.975210526	0.307700064	0.666666667	1.310513037	TAG
Com_2152_neg	OxPC (18:1-18:0+1O(1Cyc))	C44 H84 N O9 P	847.59525	8.512	No results	Invalid mass	2988054.099	1701719.173	751595.5316	916293.7251	924863.3666	1538018.268	1303468.765	2877851.713	1719923.871	4313282.404	1711504.732	754343.833	0.695605922	-0.52365788	0.336279558	0.694444444	0.894975654	PC
Com_2153_neg	SM (d14:1/16:0)	C35 H71 N2 O6 P	692.51129	7.89	No results	Invalid mass	1482730.722	2809658.048	2140273.331	2637936.945	1667198.283	2200343.902	2851125.406	1667570.749	2076383.294	1170262.632	1522930.413	2084544.805	1.137637306	0.18604068	0.399690786	0.638888889	0.339003843	SM
Com_2163_pos	5-POHSA	C34 H64 O4	536.48027	16.937	Full match	No results	1088400.934	11890801.08	15152049.61	2851831.333	23537170.56	49371529.29	18033049.53	2220992.479	533306.6453	633959.3201	844319.9951	19400741.36	2.493420581	1.318126252	0.164481938	0.75	1.229228368	FA
Com_2168_neg	SM (d14:2/36:0)	C55 H109 N2 O6 P	970.809	15.969	No results	Invalid mass	763805.5612	822366.3771	620648.3344	998138.7551	1056389.474	152260.5894	684270.9044	78396.02835	763000.2873	155752.3504	2011320.401	1842930.308	0.797303464	-0.326799157	0.798149607	0.527777778	0.202430424	SM
Com_2173_pos	TAG (15:0-16:0-18:2)	C52 H96 O6	833.75977	17.077	No results	Invalid mass	34832959.59	46510256.87	22230672.01	37497098.87	42969806.61	37836353.26	42053705.32	48302735.38	15190823.24	22300725.87	21059144.16	49299270.02	1.119424714	0.162757505	0.442590964	0.527777778	0.49046221	TAG
Com_2175_neg	LPE 22:1	C27 H54 N O7 P	535.36435	6.906	Partial match	Full match	1782723.137	2536229.054	921795.6724	1256959.124	474692.3563	3302703.359	695463.4644	3326146.985	2560340.647	2421426.768	986270.2178	2069965.731	0.852025849	-0.231030894	0.591463527	0.611111111	0.53778235	PE
Com_2175_pos	DG(16:1(9Z)/18:3(9Z,12Z,15Z)/0:0)	C37 H64 O5	588.47289	12.21	Full match	No results	7333779.774	7079980.672	34084918.33	13035639.53	1780700.676	6098573.746	4240255.992	5629571.348	44361946.98	80995974.05	23768273.2	15339923.78	0.398159958	-1.328579954	0.22025914	0.666666667	0.983772935	DAG
Com_217_pos	TAG (15:1-17:1-19:1)	C54 H98 O6	859.76134	15.618	No results	Invalid mass	5135678.509	5847623.403	205325859.9	8228662.148	24588582.34	30785397.6	38189044.54	8768470.237	3868877.338	5304990.168	4050090.384	55110345.12	2.427854893	1.279682198	0.487276823	0.611111111	0.940272052	TAG
Com_2180_pos	1-O-octadecyl-2-arachidonoyl-sn-glycero-3-phosphocholine	C46 H86 N O7 P	795.61415	13.131	Full match	No results	46302348.82	38017772.25	10013639.79	30828560.75	28564919.88	30582653.88	21487998.47	50639793.8	33027809.32	18652416.36	38640478.79	32022024.9	0.947752358	-0.077417955	0.733800865	0.583333333	0.98509625	PC
Com_2182_pos	SM (d23:0/13:1)	C41 H83 N2 O6 P	730.59978	10.556	Partial match	Full match	92666174.52	65431373.68	28601252.12	109544945.7	47728411.88	43389265.31	61132270.85	73862907.88	43296565.58	53691228.1	53311732.37	35742914.93	1.206591999	0.27093792	0.638005665	0.583333333	1.545115183	SM
Com_21_neg	Cer-NS (d18:1/24:0)	C42 H83 N O3	649.63846	15.163	Partial match	Full match	167969643.7	111517012.4	1304570024	83810752.65	379031643.1	218595140.5	210165158.9	75427585.76	247252062.8	224482086	135383397.7	193362832.1	2.085949986	1.060704567	0.477384602	0.444444444	0.760942701	Cer
Com_21_pos	PC (16:0/18:1)	C42 H82 N O8 P	759.57809	11.217	Partial match	Full match	60926342760	48491034138	21655463315	56964178516	32713704736	24562814385	32486178200	47487070933	64358723966	59302702060	64701883892	36637082874	0.804376196	-0.314057707	0.262599246	0.694444444	1.120177089	PC
Com_2205_pos	PC (20:1/22:4)	C50 H90 N O8 P	863.64077	12.125	Partial match	Full match	30311905.73	39446159.79	14236419.91	53329466.61	24026303.88	29864224.72	34887048.53	59208123.61	44739994.86	27087638.96	36962019.79	38852166.91	0.791002149	-0.338246481	0.216264238	0.694444444	0.766060744	PC
Com_220_neg	1-stearoyl-2-(8Z,11Z,14Z-icosatrienoyl)-sn-glycero-3-phosphoserine	C44 H80 N O10 P	813.5508	12.735	Full match	No results	156770106.6	152046756.7	139856560.3	157471280.2	136670448.6	150460445.5	162614847.3	153758216.1	212912522.4	248583691.8	224059257.4	151630668.4	0.774364762	-0.368914792	0.04186295	0.861111111	1.788707596	PS
Com_220_pos	TAG (18:0-18:2-22:0)	C61 H114 O6	959.88784	17.916	No results	Invalid mass	4952373.471	17492095.04	822781491.8	13076934.36	130882385.3	282341728.1	91378224.09	13191608.74	6471519.85	4640448.378	3258336.68	127602666.4	5.157429002	2.366652056	0.243105554	0.75	1.187575155	TAG
Com_2217_neg	PC (18:0/24:0)	C50 H100 N O8 P	919.72622	15.559	No results	Invalid mass	1213001.385	1134742.887	1674802.599	920330.9005	1101303.115	879812.1856	986150.1158	233602.4053	1481540.103	265113.0525	962158.9021	1311572.174	1.32133824	0.401999819	0.214665678	0.611111111	1.169880047	PC
Com_2218_pos	PC (18:0/18:1)	C44 H86 N O8 P	787.60995	13.804	Partial match	Full match	24793462.99	28050246.8	9440120.197	22841628.77	15163557.07	13987048.83	20823119.13	35117878.56	28286732.39	17370298.13	21501163.47	27423685.68	0.759193995	-0.397459513	0.149822941	0.722222222	1.088784786	PC
Com_221_neg	PI (16:0/18:1)	C43 H81 O13 P	836.542	10.494	Partial match	Full match	115349930.2	154704585.9	122902524.2	95496627.68	95065334.02	64669468.26	154802173.6	77087992.81	112064007.6	97794761.03	128861354.1	194372352.1	0.847324417	-0.239013652	0.409817194	0.666666667	1.113059242	PI
Com_221_pos	phenolic phthiocerol	C37 H68 O4	576.51168	17.115	Full match	No results	309526345.3	1150732012	842923005	745104792	979275493.2	904349271.5	1184051133	852488092	279280349.5	479079220	427743269.9	1187972894	1.118191219	0.161166921	0.580611368	0.527777778	1.043450851	FA
Com_2221_pos	TAG (18:2-18:3-20:4)	C59 H96 O6	922.70336	15.748	No match	Invalid mass	2374516.687	4098765.741	38350074.75	902982.974	10726212.16	13386918.23	11476039.16	3223086.757	1632353.222	773793.6137	969529.1291	14184032.72	2.164971904	1.114348302	0.3573986	0.638888889	1.350756319	TAG
Com_2224_neg	HexCer-NDS (d30:0/28:2)	C64 H123 N O8	1079.93077	17.336	No results	Invalid mass	82492.78211	73824.73786	31911.56009	91723.55294	32173.11891	47885.72946	91630.35911	89956.647	130104.429	155491.2608	100331.1094	74489.34394	0.560762797	-0.834537457	0.02115819	0.888888889	0.52430508	HexCer
Com_2234_pos	PE (20:1/20:3)	C45 H82 N O8 P	795.57563	13.693	Partial match	Full match	81574236.1	47357277.98	18104705.2	70469863.87	30060413.11	33102130.57	31015412.79	70308116.65	70738033.83	85472372.28	67699012.37	39472903.23	0.769575333	-0.377865537	0.274037054	0.666666667	1.279523566	PE
Com_2244_pos	1-Myristoyl-2-linoleoyl-sn-glycero-3-phosphocholine	C40 H77 N O8 P	730.53539	9.857	Full match	No results	15499983.58	17278632.35	9453013.65	30140489.97	12754930.75	10012181.67	17740645.05	11825654.54	9948691.521	12878593.69	24284412.56	10278524.29	1.094101169	0.129746147	0.787575197	0.5	0.710675707	PC
Com_224_neg	OxPC (18:0-18:2+2O)	C44 H84 N O10 P	863.58993	8.813	No results	Invalid mass	88114640.25	98867118.5	375420.8512	2316958.776	1108508.472	145974774.1	14698608.74	84922531.52	11282874.06	123117969.8	25999735.07	94649.99406	1.294641402	0.372552547	0.893127889	0.527777778	1.099417592	PC
Com_2250_pos	SM (d28:3/16:0)	C49 H95 N2 O6 P	838.69256	13.523	No results	Full match	42283713.84	32699112.04	18064991.76	37544949.92	22251485.33	21152917.93	28320385.14	34034045.74	28155232.85	17313724.55	22919355.68	23502990.46	1.128051751	0.173833255	0.600482326	0.555555556	0.924704101	SM
Com_225_pos	PC (18:3e/20:2)	C46 H84 N O7 P	793.59875	10.957	Partial match	Full match	1663351334	1772173838	1016654114	2722217798	1688582825	1417092398	1501344619	1722866540	1461458817	1308581265	1994930565	1680013476	1.063177649	0.088382681	0.855482671	0.527777778	0.66489636	PC
Com_2262_neg	Prostaglandin E1 Alcohol	C20 H36 O4	340.26155	2.466	Full match	No results	2180710.099	542102.0374	331350.0885	528433.1516	396998.8384	898096.9757	723371.9095	835272.9897	863991.9318	3581936.149	610814.5889	313324.8542	0.703982341	-0.506388855	0.554418934	0.611111111	0.892360151	FA
Com_2265_neg	LPS 20:0	C26 H52 N O9 P	553.33914	5.683	Partial match	Full match	1294737.267	1264157.613	945498.9975	934736.7195	1538036.111	1271155.695	1979416.122	1289747.061	1298679.801	1071187.758	2080091.704	3130506.737	0.66807098	-0.581926703	0.093721966	0.805555556	2.243209641	PS
Com_226_pos	SM (d30:3/12:0)	C47 H91 N2 O6 P	810.66139	12.459	Partial match	Full match	2024232783	1704223834	1100395093	2350761411	1340506462	1289750417	1416817285	1733953422	1889599480	1048674397	2125945999	1304205954	1.030535504	0.043394209	0.891913747	0.5	0.873056544	SM
Com_2270_neg	CL (18:0-20:4-18:2-20:4)	C85 H146 O17 P2	1500.99555	15.777	No results	Invalid mass	758776.3245	407258.8178	794171.6375	1403816.336	1367351.723	528401.6541	1321251.106	337333.5767	367491.4014	137840.7996	700033.4689	1365000.941	1.243754332	0.314701551	0.356469245	0.722222222	0.609398077	CL
Com_2270_pos	PE (17:0/18:1)	C40 H78 N O8 P	731.54676	12.126	Partial match	Full match	64586731.49	39025507.32	20731597.49	74427773.21	31198420.29	20315171.34	33509595.36	36074867.8	69300372.78	49860558.22	59276091.87	56193391.78	0.822725052	-0.281517721	0.291408031	0.638888889	0.971984567	PE
Com_2274_pos	SM (d20:1/14:1)	C39 H77 N2 O6 P	700.55253	9.213	Partial match	Full match	25819709.93	39050604.95	15473254.07	51244238.32	23278723.44	17385977.44	28299622.48	42477108.34	29281622.14	32264132.48	34059762.67	21589531.9	0.916374299	-0.125991098	0.475142529	0.638888889	0.884000065	SM
Com_2276_pos	PC (23:0/18:1)	C49 H96 N O8 P	857.68822	14.699	Partial match	Full match	14103242.81	6256807.511	3984063.349	9626561.173	7572073.341	4829599.897	7282849.562	10779728.7	11204442.97	6963195.29	7915183.722	14182142.77	0.795033456	-0.330912523	0.231340319	0.722222222	0.683598997	PC
Com_227_neg	PS (20:0/18:2)	C44 H82 N O10 P	815.56865	12.068	Partial match	Full match	94509909.06	81107066.92	96949170.75	108207267.9	163127204.1	113002797.2	77277237.63	111376351.3	88455762.24	91977403.7	67539598.1	102513301.4	1.218429048	0.285022242	0.161336426	0.75	1.005051637	PS
Com_2284_neg	HexCer-AP (t30:0/24:2)	C60 H115 N O10	1055.85945	15.452	No results	Invalid mass	84015.70848	66236.39719	141623.0747	91111.49001	92405.65984	91639.55722	94137.79241	88792.46947	137652.187	163763.7913	106665.2921	76475.51157	0.849502462	-0.235309966	0.339555109	0.666666667	0.237342399	HexCer
Com_2286_pos	PC (17:0/17:1)	C42 H82 N O8 P	759.57839	13.265	Partial match	Full match	63336370.48	33739425.74	18519584.23	55643807.69	28227640.57	26844173.94	31770787.46	44901024.32	60612111.52	35741304.19	53694134.84	54466803.2	0.804844016	-0.313218889	0.232375063	0.666666667	1.01275747	PC
Com_2287_pos	PC (19:2/18:5)	C45 H76 N O8 P	789.52642	12.699	No results	Invalid mass	115510448.6	71519440.12	30494924.89	86107925.39	43292757.4	37938987.54	48435581.79	74383694.32	142575115.1	157686125.2	135439111.3	40944137.33	0.642014591	-0.639322009	0.217391887	0.75	0.932771768	PC
Com_228_pos	PE (18:0e/22:5)	C45 H82 N O7 P	779.58307	13.03	Partial match	Full match	1338586227	1281284511	394518514.8	1254797336	671046382.1	683213068.8	1130726467	1278098607	897384329.1	795780807.9	1496648852	883401843.2	0.86754251	-0.204993642	0.382609957	0.611111111	0.761382022	PE
Com_2299_pos	DAG (16:0/18:3)	C37 H66 O5	607.51779	11.656	No results	Invalid mass	15600536.21	13863907.34	34779472.34	11977649.29	7135986.511	9923539.698	10182617.12	7944737.697	25111511.66	31482639.02	18512757.15	27066131.1	0.775401381	-0.366984791	0.416095506	0.638888889	0.992520392	DAG
Com_22_neg	PE (16:0/20:1)	C41 H80 N O8 P	745.5637	12.736	Partial match	Full match	1407613982	1444344043	1180624576	1538190939	1056431019	1160661629	1413190310	1462264045	1500127493	1599352589	1568845630	1337250866	0.876910152	-0.189499062	0.075659372	0.805555556	0.887793435	PE
Com_22_pos	TAG (18:0-18:0-18:2)	C57 H106 O6	903.82528	17.381	No results	Invalid mass	4552053672	7053591370	26491724731	2960074737	14613310148	13202586442	7826515286	8571261003	2665210698	3206834273	2640132327	12036471037	1.864140896	0.898510906	0.233714022	0.722222222	1.145631225	TAG
Com_2300_pos	TAG (15:0-17:0-19:1)	C54 H102 O6	863.7946	16.336	No results	Invalid mass	3127882.771	7193167.507	18236586.33	29218945.75	18678421.98	27216344.87	37815992.26	13786569.21	4350004.321	3941829.785	5283072.536	19850385.41	1.219263393	0.28600982	0.562266858	0.583333333	0.948066008	TAG
Com_2302_pos	PC (18:2/20:5)	C46 H78 N O8 P	803.54643	8.85	Partial match	Full match	12416737.94	29117733.84	8121038.553	22402316.83	13361546.05	12266380.8	6453553.403	17953421.46	10744103.51	8826364.46	8845531.816	12521047.11	1.494945542	0.580092931	0.157721193	0.722222222	1.777150441	PC
Com_2311_pos	ACar 6:0	C13 H26 N O4	259.17839	0.982	No match	Invalid mass	22148930.82	19083374.71	9011195.549	16147741.93	12856523.09	20037507.49	19777504.31	93606946.51	30669939.15	11287230.11	31489064.4	15620050.22	0.490416959	-1.027919226	0.176728477	0.694444444	0.852441579	ACar
Com_2316_pos	PC (16:0/21:0)	C45 H90 N O8 P	803.64072	13.867	Partial match	Full match	49291560.84	18486230.74	11816430.08	35929528.46	15267513.54	18129397.54	27666979.46	35908778.36	41321015.58	20835277.88	26646480.33	53423114.27	0.723612586	-0.466710593	0.158520528	0.75	1.119605532	PC
Com_2318_pos	LPC 20:3	C28 H52 N O7 P	545.34822	2.629	Partial match	Full match	8231984.575	7757916.956	3046276.923	2678137.539	6971103.542	2971264.256	7578932.157	5216237.787	7258964.957	6088854.463	7865661.305	3592650.28	0.84190395	-0.248272445	0.341780068	0.611111111	0.394242682	PC
Com_231_neg	PE (16:0e/22:4)	C43 H80 N O7 P	753.5688	12.089	Partial match	Full match	68153761.02	66032535.84	53378405.58	70241231.97	94886955.81	66605257.19	78282055.2	56941889.79	42232993.89	35268441.76	49642560.83	66297811.22	1.27575856	0.351355322	0.096789137	0.777777778	0.966547533	PE
Com_2321_neg	Cer-AP (t18:0/22:0)	C40 H81 N O5	701.61854	13.715	No results	Invalid mass	670748.5344	191335.7551	1313538.2	301991.9858	643678.6405	382193.3749	165925.5707	172152.9059	778729.6823	601559.708	326286.5597	442867.5561	1.408424334	0.494082058	0.4340346	0.638888889	0.630584848	Cer
Com_2328_pos	SM (d30:2/22:0)	C57 H113 N2 O6 P	952.83379	16.348	No match	Full match	2815363.684	3308630.817	20968701.08	4264107.129	8987051.162	1096204.937	5510726.878	459178.0929	2961310.402	213791.4799	10289721.39	17937176.25	1.108855954	0.149071964	0.522774615	0.444444444	0.648089239	SM
Com_232_pos	PC (16:0e/16:0)	C40 H82 N O7 P	719.58333	11.869	Partial match	Full match	3346794915	2357021214	1264305683	2942374856	1903858837	1878382097	1656947074	3082667213	3480329062	2154572002	2770129894	2126279947	0.896654095	-0.157376556	0.50102977	0.611111111	0.934308583	PC
Com_2333_neg	PE (12:0/18:1)	C35 H68 N O8 P	661.46947	9.334	Partial match	Full match	845494.6073	2256199.693	1392105.909	2240198.021	710354.0512	1806460.88	614965.073	601880.7297	1248312.299	1253378.872	808417.137	2902139.387	1.24521426	0.316394004	0.384066807	0.694444444	0.911729408	PE
Com_2336_neg	CL (18:1-18:1-18:1-18:1)	C81 H150 O17 P2	1457.03413	16.495	Partial match	Full match	666896.6464	585455.9348	31393.47406	872988.3591	131453.1991	785091.6188	1139052.208	922253.1289	398252.8994	464159.0467	1042599.954	1206831.836	0.594082867	-0.751263912	0.169015	0.777777778	1.12135654	CL
Com_2337_pos	HexCer-NDS (d18:0/22:1)	C46 H89 N O8	783.65975	13.032	Partial match	Full match	28375474.47	78262109.11	22028717.08	39544974.89	42388345.21	18701261.59	50856485.24	88036456.85	85654568.91	73480896.05	17810797.75	31381830.09	0.660388799	-0.598612443	0.275804159	0.694444444	0.516500134	HexCer
Com_233_pos	TAG (15:0-16:0-18:0)	C52 H100 O6	837.77873	17.27	No results	Invalid mass	71673397.5	1085775942	306494094.6	317376504.3	643129344.8	1945779905	651414461.4	125585397	36984576.57	34048266.52	80270953.19	419760640	3.241855159	1.696819635	0.084862969	0.75	1.500282238	TAG
Com_2350_neg	LPE 17:0	C22 H46 N O7 P	467.30145	3.527	Partial match	Full match	1476988.929	1127286.192	1634480.093	1467352.879	1430718.767	986649.6338	1684273.91	1060489.542	1782342.06	1442988.239	2229756.209	2831888.576	0.73637319	-0.441490993	0.126223568	0.777777778	1.993236904	PE
Com_2351_pos	PS (18:0/19:1)	C43 H82 N O10 P	803.56658	12.27	Partial match	Full match	80040929.02	54412752.83	33334330.21	77656074.92	54047170.64	32746289.39	39239076.92	61197481.97	104535721	59295027.86	72932831.64	48984587.17	0.86030732	-0.217075982	0.455733765	0.611111111	0.849725984	PS
Com_2355_neg	OxPE (16:0-20:4+2O )	C41 H74 N O10 P	771.50621	8.174	Partial match	Full match	1521460.678	1617505.035	97763.30825	196433.545	218679.5729	1009926.612	699698.5594	1392920.825	849425.3925	2446974.41	512842.4545	122988.2795	0.773756826	-0.370047864	0.532781292	0.555555556	0.843589349	PE
Com_2356_neg	LPC 20:5	C28 H48 N O7 P	587.32312	1.683	No results	Invalid mass	482668.5008	843041.2094	646394.3591	442697.7477	1509568.018	448375.4636	768930.9378	128896.3837	412692.8231	245114.0856	454706.3464	546735.2173	1.710056975	0.774044393	0.109513696	0.75	0.983594913	PC
Com_2361_neg	HexCer-NS (d17:1/29:1)	C52 H99 N O8	911.74421	15.086	No results	Invalid mass	1332246.814	1468843.766	1101733.589	1894261.281	246374.2959	273209.209	1053000.509	121793.1073	1717388.891	106599.3421	1042058.693	2186925.626	1.014275228	0.020449188	0.687920556	0.583333333	0.420277157	HexCer
Com_2361_pos	DG(18:2(9Z,12Z)/18:3(9Z,12Z,15Z)/0:0)	C39 H66 O5	614.49095	15.524	Full match	No results	240004.4776	183751.7289	2890561.558	265602.1093	205034.0948	395611.1486	283003.3205	189651.5987	265206.6444	337167.1614	269919.5315	622855.1728	2.124483094	1.087111863	0.666895464	0.583333333	0.494457588	DAG
Com_2362_pos	PC (22:4/22:4)	C52 H88 N O8 P	885.62506	10.829	Partial match	Full match	19667576.5	17336325.46	16552986.39	30533019.27	25470316.86	11463561.19	31947221.92	19175204.5	13751826.39	3704423.583	29253230.61	23471957.3	0.997691099	-0.003334892	0.700447605	0.527777778	0.273920691	PC
Com_236_pos	TAG (16:0-17:0-18:0)	C54 H104 O6	865.81	17.551	No results	Invalid mass	42634841	306799173.3	621381925.6	232687830.7	649437690.1	1438193742	316539025.8	76360290.13	27197983.43	25493801.16	55837236.25	485937773.4	3.33324708	1.736928262	0.080233013	0.777777778	1.330124033	TAG
Com_2374_pos	HexCer-NS (d18:1/26:0)	C50 H97 N O8	839.7221	15.195	Partial match	Full match	39972059.93	25198172.76	18045044.6	39297941.09	22833717.31	9260446.485	22677476.23	11045981.78	47108142.98	7103850.186	40595254.73	39550769.47	0.919835942	-0.120551524	0.961689865	0.555555556	0.300325162	HexCer
Com_2379_pos	PC (17:1/20:4)	C45 H80 N O8 P	793.56245	9.785	Partial match	Full match	12392760.07	21201683.33	18894298.05	40452624.56	21983413.05	10822652.21	21967877.1	20049653.12	19721402.02	8135555.88	18941176.46	24200302.36	1.112651908	0.154002318	0.80141121	0.5	0.192544725	PC
Com_237_pos	TAG (18:0-18:1-19:0)	C58 H110 O6	919.8569	17.807	No results	Invalid mass	5687125.08	46307447.16	949576302.2	14911446.1	336025575.7	878794865.1	145124459.3	13757901.13	4692712.47	7538216.349	7130154.189	207618841.9	5.782640196	2.531728338	0.198537571	0.75	1.240504234	TAG
Com_2380_neg	N-Nervonoyl Taurine	C26 H51 N O4 S	473.35409	7.462	Full match	No results	786746.3656	1058806.801	966692.9728	923853.6218	996577.8752	131726.3897	824819.5105	78711.27189	1322941.404	96031.52366	240148.1081	2726204.641	0.919745897	-0.12069276	0.498050315	0.583333333	0.608822761	FA
Com_2389_pos	PC (21:1/22:6)	C51 H88 N O8 P	873.62103	7.974	No results	Full match	13159243.03	22037501.65	29108.44223	100281.7517	52920.97669	13186460.4	623064.2286	13230409.37	343512.0065	42097185.39	1670802.046	46867.06831	0.837165588	-0.256415084	0.7843028	0.416666667	0.867859056	PC
Com_238_pos	PC (20:0/18:2)	C46 H88 N O8 P	813.6248	12.714	Partial match	Full match	1600997755	1318655220	591841754.7	1763348626	748909045.1	1042596632	552205477.8	2179005451	1679820050	1332529983	2014981001	507835374.2	0.854830205	-0.226290209	0.810215167	0.583333333	1.548831438	PC
Com_2397_pos	ACar 14:1	C21 H40 N O4	369.28767	1.42	No match	Invalid mass	32471764.79	15708319.65	10960618.97	27531928.59	24455514.58	22368860.97	48934868.67	58190267.12	38261293.93	31456206.12	46883984.09	30901739.24	0.524281773	-0.931585705	0.007222438	0.944444444	1.214849752	ACar
Com_2399_pos	DAG (18:1/20:2)	C41 H74 O5	663.58052	13.558	No results	Invalid mass	2329160.626	2909224.898	9874811.777	3526232.407	1354617.413	4559425.782	1872442.721	1765591.084	2184286.722	3165281.765	2318785.914	4382678.006	1.565005372	0.646167609	0.350618691	0.694444444	0.508413254	DAG
Com_23_neg	PS (18:0/18:2)	C42 H78 N O10 P	787.53763	10.88	Partial match	Full match	1884584969	1790195486	1262964422	2096277661	1634926608	1690427812	1680400537	1733846800	1452836365	2132117006	1717920781	1511631155	1.012770307	0.018307013	0.924505377	0.555555556	0.978655265	PS
Com_23_pos	TG(16:1(9Z)/18:1(9Z)/20:0)[iso6]	C57 H106 O6	886.79912	17.413	Full match	No results	6667688295	6962619408	26220588672	3187158034	14683925497	13192479450	7584078332	12012723316	4686398590	5107252815	4653813568	12216842927	1.532917391	0.616279952	0.421059594	0.666666667	1.083988561	TAG
Com_2400_pos	PC (17:1/20:2)	C45 H84 N O8 P	797.59331	12.563	Partial match	Full match	35586383.87	32063545.39	12050390.87	41218144.73	27373147.69	17475483.6	21643133.1	51329642.4	33835765.15	29789049.77	36021959.45	41202104.02	0.775258694	-0.367250295	0.216580586	0.694444444	0.960585264	PC
Com_2401_pos	PC (20:0/22:6)	C50 H88 N O8 P	861.62519	11.772	Partial match	Full match	20839794.34	28927925.07	9968437.739	31802046.39	19737571.94	20441470.55	26760879.03	59206960.99	25094525.89	23337072.93	27591470.81	20376571.79	0.72226279	-0.469404247	0.190227735	0.666666667	0.876439659	PC
Com_240_pos	PE (18:1/18:2)	C41 H76 N O8 P	741.5312	10.757	Partial match	Full match	1826453780	1788388312	807500316.6	4498084880	976149970.9	1134900832	853583513.6	1688970893	2482209764	1985572637	2270391626	1815770460	0.994140422	-0.008478449	0.664176091	0.638888889	1.106111837	PE
Com_2414_pos	PC (21:1/21:2)	C50 H94 N O8 P	867.669	13.618	Partial match	Full match	25811667.65	23118713.78	5451742.613	24805084.81	11121659.54	19339525.19	13881185.89	42817485.14	24216690.3	14082892.35	16584614.6	29419291.88	0.777636268	-0.362832589	0.375430276	0.388888889	0.728298318	PC
Com_2417_pos	TG(20:1(11Z)/20:1(11Z)/20:1(11Z))	C63 H116 O6	968.87469	18.469	Full match	No results	844446.7972	7835147.824	1425307.779	3889289.23	7487717.189	38006104.96	4047511.596	2222005.65	1014606.351	327357.7849	1654424.083	1266323.536	5.64818841	2.497788214	0.093791215	0.75	1.548781197	TAG
Com_2428_neg	PC (26:0/18:1)	C52 H102 N O8 P	945.74104	15.575	No results	Invalid mass	716008.4885	918789.8853	761483.0468	1090766.625	953480.6265	153132.3887	897798.5674	229831.7786	1076580.272	137951.8196	945965.4347	2615852.218	0.778061747	-0.362043444	0.987728985	0.527777778	0.367398394	PC
Com_2429_pos	PE (20:3e/22:2)	C47 H86 N O7 P	807.61444	13.78	Partial match	Full match	16261010.03	28409211.58	5960826.788	9502570.87	23264979.03	9384053.047	14895260.38	49670351.02	16942767.37	7185311.035	11083206.24	20143505.39	0.773701974	-0.37015014	0.574807497	0.583333333	0.420705621	PE
Com_242_pos	TAG (18:1-18:2-19:0)	C58 H106 O6	915.8255	17.232	No results	Invalid mass	32747916.93	739143860.2	1521357925	364180315.1	814426654.5	589916396.7	869151580.6	244996276.7	46268388.57	70275627.56	252945513.8	856093768.8	1.735999907	0.79576687	0.41853065	0.611111111	1.299600742	TAG
Com_2433_pos	TAG (12:0-12:1-16:1)	C43 H78 O6	707.60655	14.467	No results	Invalid mass	4278354.26	1421519.782	4911090.811	2918605.56	955145.0073	1710753.967	1796691.062	2573564.965	3710357.278	4525634.445	2609909.936	1129072.243	0.990837661	-0.01327939	0.818487147	0.527777778	0.366511596	TAG
Com_2442_neg	HexCer-NS (d30:1/23:1)	C59 H113 N O8	1009.85284	16.613	No results	Invalid mass	562767.0434	434519.9436	242978.4327	488639.4179	36180.66848	89258.65313	558466.6026	93752.02612	494555.206	164590.9609	878026.3371	2065864.912	0.43577734	-1.198336916	0.278524727	0.722222222	0.936454604	HexCer
Com_244_neg	LPI 20:4	C29 H49 O12 P	620.29696	1.744	Partial match	Full match	37192298.46	72395445.69	61011617.01	57535907.43	86056237.19	74099903.15	73346452.44	35840764.85	52791793.6	33583860.31	79910201.59	90896402.44	1.05983559	0.08384048	0.658449889	0.555555556	0.635552919	PI
Com_2454_neg	HexCer-NS (d26:1/29:1)	C61 H117 N O8	1037.88449	16.917	No results	Invalid mass	123304.5072	64383.3779	31273.79509	87664.61297	30088.74723	112441.6567	111634.9713	83788.29751	128690.7126	158624.489	340046.2378	250548.0721	0.418469188	-1.256806694	0.022269559	0.861111111	0.895416838	HexCer
Com_2455_pos	LPC 22:5	C30 H52 N O7 P	569.34809	2.298	Partial match	Full match	27054654.25	27108438.33	16920893.1	9200564.961	25228471.18	11177156.26	46298998.72	16234308.97	18867478.65	20140564	18974368.16	36561120.47	0.742885959	-0.428787337	0.272082713	0.361111111	1.352741886	PC
Com_2456_pos	SM (d30:2/12:1)	C47 H91 N2 O6 P	810.66167	11.919	Partial match	Full match	32485574.34	20818658.55	10951783.08	18190926.35	14253145.21	11565651.73	26175022.75	36304908.09	29850799.72	17326720.49	41048769.05	24807123.6	0.616851898	-0.697003944	0.03372403	0.833333333	1.307793153	SM
Com_2461_pos	PE (16:1/20:4)	C41 H72 N O8 P	737.49986	9.527	Partial match	Full match	20251452.95	16057202.8	11687973.55	36860365.71	16891231.29	6172524.022	20592867.16	23234399.68	25744846.87	12996572.75	20441173.09	22344400.8	0.860926067	-0.216038745	0.339721312	0.75	0.696717682	PE
Com_246_pos	PC (18:1/20:3)	C46 H84 N O8 P	809.59389	10.749	Partial match	Full match	749851456.8	771403669.5	387493854.4	1129545626	702266894.9	427615116	591678654.2	588273068.4	950032429.6	465417331.1	988534951.4	615427145.7	0.992573407	-0.010754292	0.868626812	0.5	0.754590053	PC
Com_2476_pos	PC (22:5e/22:6)	C52 H84 N O7 P	865.5817	12.746	No match	Invalid mass	42949472.95	39033998.66	19057319.37	70070534.53	29243648.06	35654843.3	27423488.07	69116530.93	64439120.87	57276546.75	37054529.78	36554329.94	0.808627906	-0.306452103	0.339552922	0.611111111	0.668679896	PC
Com_2479_pos	ACar 22:2	C29 H54 N O4	479.39742	4.418	No match	Invalid mass	1611634.623	10656103.73	6359371.389	36208670.59	8333562.255	17440920.92	12848272.81	26867564.88	8972046.39	253491.2797	14565091.03	6730485.66	1.147690228	0.198733298	0.686120592	0.5	0.296510032	ACar
Com_247_neg	PC (16:1/22:5)	C46 H80 N O8 P	851.56875	9.513	No match	Invalid mass	33813942.61	57822129.37	60174602.57	73870558.91	75201368.84	63266222.76	47106494.24	35454886.03	46530170.02	18323450.54	48681906.36	73834731.59	1.349040915	0.431934105	0.156760849	0.777777778	0.838043257	PC
Com_247_pos	PC (14:0e/24:4)	C46 H86 N O7 P	795.61431	11.715	Partial match	Full match	1660969182	1417724577	870817853.1	1918877664	1366871238	1070032279	1319508660	1910939325	1878621947	1619496420	2014712849	1124010133	0.84169953	-0.248622783	0.252851387	0.666666667	0.692318824	PC
Com_2492_pos	PC (18:5e/21:1)	C47 H84 N O7 P	805.59902	12.993	Partial match	Full match	15382604.49	13549477.56	7809455.822	17168792.09	14959551.24	7787933.904	17338847.97	26111886.99	12928575.44	8595166.074	14823561.87	19137621.02	0.774824928	-0.368057726	0.270136933	0.694444444	0.537589607	PC
Com_2494_pos	PC (18:0e/15:0)	C41 H84 N O7 P	733.59953	12.195	Partial match	Full match	35415388.21	36488680.78	13393658.87	48945103.76	34003112.95	24658151.32	23547704.13	30901334.35	33932847.17	32962100.1	27173377.27	42762491.67	1.008491439	0.012198837	0.819585958	0.611111111	0.929542872	PC
Com_2495_neg	1-[(1Z)-octadec-1-enyl]-sn-glycero-3-phosphoethanolamine	C23 H48 N O6 P	465.32216	3.643	Full match	No results	1321645.335	1069092.071	794348.7771	758518.1842	1295440.647	1624490.371	1626486.554	1348526.763	680741.2997	1081210.056	1378345.223	1233996.671	0.933902447	-0.098656238	0.692169798	0.611111111	0.514594619	PE
Com_24_pos	TG(18:1(9Z)/18:1(9Z)/18:2(9Z,12Z))[iso3]	C57 H102 O6	882.76723	16.832	Full match	No results	4996481571	18730717452	19659380722	12525133166	18153068446	16938762821	18863673445	14860797514	7264991227	8518584798	7216922907	18449458110	1.21056517	0.275680747	0.526583034	0.611111111	1.178932021	TAG
Com_2501_pos	1-Myristoyl-2-arachidonoyl-sn-glycero-3-phosphocholine	C42 H77 N O8 P	754.53467	9.705	Invalid mass	No results	3041050.804	5978209.881	3502581.624	4620597.404	7889374.899	1460713.998	5484184.668	3532824.976	3019337.542	1151924.761	307823.3103	3728335.675	1.5380786	0.621129231	0.242389108	0.694444444	0.859137794	PC
Com_2502_pos	LPC 18:3	C26 H48 N O7 P	517.31696	1.645	Partial match	Full match	17744431.14	37143578.73	14856272.94	29887604.07	20066256.55	22770763.81	12559150.59	10194103.57	32889374.07	24160366.08	24600306.81	18254567.55	1.161514616	0.216007308	0.451892647	0.583333333	1.607680419	PC
Com_2506_pos	DAG (18:1/20:3)	C41 H72 O5	661.56454	12.755	No results	Invalid mass	2195055.764	3741311.046	13606892.58	3014017.052	2031726.028	3587149.81	3027008.88	1514290.438	2750551.44	3861528.22	4815850.485	5017365.588	1.342578546	0.425006494	0.723021415	0.555555556	0.648975	DAG
Com_250_neg	PC (20:0/18:1)	C46 H90 N O8 P	861.64673	13.447	No match	Invalid mass	101310622.6	127444317.1	86095592.26	123760559.6	90544945.05	93169034.24	77713342.85	100156715.1	126900574.8	92674704.69	81421103	143555741	0.999843979	-0.000225108	0.913040664	0.555555556	0.525953105	PC
Com_250_pos	SM (d21:0/13:0)	C39 H81 N2 O6 P	704.58328	10.389	Partial match	Full match	3459571944	1675873865	855683913	2642531056	1519211527	1296129058	1817728546	1889783250	3084427473	2108067080	2367984645	980519701.4	0.934725996	-0.097384577	0.661834969	0.611111111	1.470358103	SM
Com_2515_pos	PC (16:1e/22:3)	C46 H86 N O7 P	795.61444	12.725	Partial match	Full match	26214120.92	19716598.61	6780514.305	21475773.64	7983727.527	12205716.74	16268379.46	26646635.15	18233404.51	17580815.21	31101104.19	14133564	0.761322045	-0.393421242	0.211507005	0.666666667	0.966288729	PC
Com_2527_pos	PS (20:0/22:5)	C48 H84 N O10 P	865.58366	11.801	Partial match	Full match	28005896.38	63458242.33	13957263.34	77655509.83	21788180.1	33715286.83	21199371.42	64775388.48	47019485.36	38501774.72	18711289.93	33386671.67	1.067025047	0.093594042	0.963233882	0.5	0.901163656	PS
Com_2529_pos	PC (18:0/19:0)	C45 H90 N O8 P	803.64076	13.567	Partial match	Full match	42605724.98	32597912.85	13842568.84	45111701.27	23586535.43	18444367.7	24851148.91	46652878.92	32263617.52	43582292.25	41563799.33	36284175.19	0.7823732	-0.354071143	0.188058379	0.694444444	1.05744716	PC
Com_252_pos	SM (d28:0/17:0)	C50 H103 N2 O6 P	858.75005	15.245	No results	Invalid mass	1932711.352	8168300.417	180319503.1	2869208.976	24128389.31	30527921.45	25130976.13	6005161.964	1111083.376	2163316.15	1947654.866	34954942.23	3.476863493	1.797786426	0.334269196	0.638888889	0.986178328	SM
Com_2531_neg	LPI 22:4	C31 H53 O12 P	648.32835	2.221	Partial match	Full match	259595.4983	939987.7987	784627.7053	806184.4013	736108.9017	883524.4523	704349.6967	315788.062	440076.7978	165583.0222	831015.8371	1163680.798	1.218073693	0.284601419	0.401297168	0.638888889	0.756750421	PI
Com_2534_pos	PC (19:2/18:4)	C45 H78 N O8 P	791.53183	8.123	No results	Invalid mass	25318387.42	39948681.74	135040.0771	3557361.711	536736.1029	12215992.06	4339279.416	26016289.76	13641316.11	54418855.79	12801243.49	188681.9688	0.733465376	-0.447199231	0.586533968	0.638888889	1.174572961	PC
Com_253_neg	PI (18:1/20:4)	C47 H81 O13 P	884.54255	10.023	Partial match	Full match	99046332.69	144865829.4	76789537.41	119856511.5	96598687.19	139032755.4	110657745.4	109053928.6	101923468.6	132063174.1	110731958.2	67831309.33	1.069477682	0.096906377	0.653622641	0.444444444	1.28148454	PI
Com_253_pos	PC (16:1/18:2)	C42 H78 N O8 P	755.54678	9.42	Partial match	Full match	346567010	638524786.5	303213608.5	1424647551	341751875.3	325440070.8	373294285.6	652117960.4	627591272.6	321431149.2	504035307.2	760050478.9	1.043731219	0.061750238	0.746391524	0.638888889	0.321282409	PC
Com_2547_neg	CL (16:0-18:1-18:1-18:1)	C79 H148 O17 P2	1431.01948	16.473	Partial match	Full match	730596.2047	441814.2148	92090.37606	971500.2154	259031.413	790615.6047	1170381.588	978470.4944	779963.5862	581227.6798	1352477.037	1060888.582	0.554688702	-0.850249755	0.079067302	0.861111111	1.401016609	CL
Com_2548_neg	Cer-NS (d15:1/29:1)	C44 H85 N O3	721.65932	15.717	No results	Invalid mass	53904.93599	45028.13308	2412446.963	61773.15198	634675.9308	63798.94921	62090.26822	62347.59283	94978.39752	105262.2498	72891.73047	55371.62962	7.223063913	2.852610936	0.318203686	0.555555556	0.9540376	Cer
Com_2551_pos	PC (8:0/13:1)	C29 H56 N O8 P	577.38518	1.976	No results	Invalid mass	5939064.46	44860235.63	16717234.45	25025150.17	11113774.98	32946485.24	14847244.88	6071066.309	23069665.67	15063009.72	24102915.14	21698418.32	1.302803265	0.381619241	0.690838951	0.611111111	0.294724977	PC
Com_2553_neg	CL (18:2-18:2-18:2-18:3)	C81 H140 O17 P2	1446.95634	15.281	No results	Full match	892209.9353	898642.3013	1327255.576	1411500.885	1182428.567	905156.8486	1153211.701	1012097.308	972309.5683	596336.9713	1077599.489	2071568.69	0.961364981	-0.056843842	0.956627801	0.5	0.839381736	CL
Com_2558_pos	PC (17:0/20:3)	C45 H84 N O8 P	797.59429	11.239	Partial match	Full match	43045607.66	15968626.42	5530131.134	24064022.12	23336698.67	8337016.188	11468853.43	14428361.97	32179414.76	39684857.73	27008851.26	8047055.311	0.905620101	-0.143022115	0.702930906	0.555555556	1.473502796	PC
Com_2559_neg	Cer-BDS (d14:0/40:1)	C54 H107 N O4	879.82712	17.369	No results	Invalid mass	59308.6576	36719.90986	64117.02591	49856.5891	18937.56959	40064.85683	25526.01357	41033.63625	75096.21716	82312.09374	146061.8968	23919.39273	0.682840769	-0.550378898	0.500625423	0.638888889	0.298803008	Cer
Com_255_pos	PS (18:1/18:1)	C42 H78 N O10 P	787.53658	10.848	Partial match	Full match	2379456681	2383547871	1093507411	3695254133	1756772934	1404283661	1514145913	2378713245	2207920691	2683946945	2726600535	1471696688	0.979188106	-0.030342062	0.749556396	0.555555556	1.344293038	PS
Com_2568_pos	PC (22:6e/18:0)	C48 H86 N O7 P	819.61437	12.324	Partial match	Full match	37955672.65	31524916.28	11678225.72	23206962.01	29632243.07	23252007.85	31887577.59	37188582.68	23317228.87	28388465.89	35642482.68	34121134.73	0.825262472	-0.277075059	0.227450369	0.722222222	0.642283465	PC
Com_2570_pos	PC (22:5e/14:1)	C44 H78 N O7 P	763.55199	10.028	Partial match	Full match	20170340.75	21414741.31	9630325.954	37628837.84	21186186.98	14240466.33	21734676.26	25484748.83	21590761.52	15659289.17	27073337.39	22851794.32	0.924671767	-0.112986755	0.484076627	0.75	0.501526035	PC
Com_2574_pos	ACar 5:0	C12 H24 N O4	245.16262	0.96	No match	Invalid mass	24506971.96	18529560.16	9373922.391	17787512.33	21955353.69	15442636.82	26651942.36	70505390.65	33192635.01	26912475.2	30907979.26	31964008.13	0.488773869	-1.032760938	0.006477357	1	1.106211408	ACar
Com_2579_pos	PE (19:0/18:2)	C42 H80 N O8 P	757.56243	12.442	Partial match	Full match	47906407.62	37510410.99	14709216.27	54681606.93	30641470.63	23530718.22	15209621.94	54049956.1	56516731.02	45150789.72	49169266.02	25646449.35	0.850400576	-0.233785521	0.605614504	0.638888889	1.281471251	PE
Com_257_neg	PE (16:0e/20:4)	C41 H76 N O7 P	725.53697	11.352	Partial match	Full match	91239668.67	97464237.3	90867831.77	154410346.2	131496976.4	101645699.3	100692555.9	93727250.74	91722758.42	58954041.22	79541605.95	122851219.7	1.218516232	0.28512547	0.166311412	0.694444444	1.296241335	PE
Com_2585_pos	PC (15:0/16:1)	C39 H76 N O8 P	717.53069	9.606	Partial match	Full match	14947216.63	21149894.55	16736455.51	46945418.41	16846707.15	7219767.866	13748917.4	11532977.09	17489821.09	9213263.25	19647444.1	33527607.63	1.177685661	0.235954517	0.758904293	0.555555556	0.429490781	PC
Com_258_pos	PE (18:1/18:1)	C41 H78 N O8 P	743.54696	11.625	Partial match	Full match	2094260820	1780254529	737526832	3660202761	1106594651	672855881.9	1455241555	1795902496	2641235973	2328498111	2606232433	1694603853	0.802741153	-0.316993234	0.235227603	0.694444444	1.013081414	PE
Com_2595_pos	SM (d25:3/13:0)	C43 H83 N2 O6 P	754.59985	10.692	Partial match	Full match	30373205.4	27235712.81	6811030.871	28873988.71	10464141	14345372.25	12243170.32	23390729.97	18087945.71	31669469.9	27922532.38	12457882.55	0.93903018	-0.090756569	0.652583152	0.444444444	1.705324067	SM
Com_2597_pos	TAG (15:0-16:1-18:2)	C52 H94 O6	836.68755	16.305	No match	Invalid mass	7024477.415	16346149.58	25994187.07	7221063.661	28102221.33	28316035.63	15799033.77	12303522.19	6281477.565	5880121.32	4673654.284	25951230.12	1.594098832	0.672741077	0.224950718	0.805555556	1.303857714	TAG
Com_25_pos	TAG (18:1-18:1-18:2)	C57 H102 O6	899.79389	16.848	No results	Invalid mass	4592024965	18357461323	19645531383	12193790416	18028539905	16861140905	18500521448	14418718906	6663994156	7597896201	4246127344	17963913135	1.292361656	0.370009852	0.395837935	0.666666667	1.075675602	TAG
Com_2600_pos	PE (21:0/18:1)	C44 H86 N O8 P	787.60958	14.168	Partial match	Full match	34559809.46	18191645.59	8180758.554	18386745.79	9192561.989	11898101.52	15079658.9	34817893.37	25892581.74	27384526.28	26663548.88	16762501.03	0.684919076	-0.545994554	0.106015504	0.75	1.260335927	PE
Com_2604_neg	PC (25:0/18:1)	C51 H100 N O8 P	931.72631	15.313	No results	Invalid mass	667050.6512	695415.8766	720457.8289	634173.5953	548664.4939	210318.931	761214.2745	105949.6895	469295.2284	116164.4732	272303.5074	2111306.297	0.906118307	-0.142228667	0.481374564	0.611111111	0.622333066	PC
Com_260_pos	TAG (18:1-18:1-22:3)	C61 H108 O6	953.84104	17.264	No results	Invalid mass	21213659.8	93856748.36	1381327147	22066070.14	165438017.2	218759300	243478966.5	22934250.98	6860107.19	12038212.4	26705161.77	177652508	3.88560464	1.958139114	0.215932131	0.638888889	1.221423756	TAG
Com_2613_pos	PS (18:0/18:0)	C42 H82 N O10 P	791.56792	12.67	Partial match	Full match	42941668.94	47432145.86	15527603.97	75090896.11	26987013.01	21701420.46	25056823.92	48435748.39	48760598.17	47082179.69	54909515.05	37275651.65	0.878251355	-0.187294197	0.398991997	0.666666667	0.905753911	PS
Com_2615_neg	myristic acid	C14 H28 O2	228.20904	1.686	Full match	No results	1088325.489	1149865.058	1147165.287	1434400.659	1705891.758	1699279.202	1528475.287	1742623.825	1216739.426	1343060.112	1413706.627	1177565.721	0.976580439	-0.034189214	0.760387006	0.611111111	0.329914779	FA
Com_2617_pos	PC (20:4/22:5)	C50 H82 N O8 P	855.57849	9.7	Partial match	Full match	5562245.902	15801677.34	10770317.02	12966350.78	23000414.02	8414345.211	22827964.39	14505687.54	9118344.152	2545499.003	12296336.59	17276787.46	0.973841763	-0.038240723	0.871685696	0.527777778	0.679665367	PC
Com_2622_neg	OxPC (18:0-20:4+1O(1Cyc))	C46 H82 N O9 P	869.5788	8.94	No results	Invalid mass	1860164.687	1662128.081	235885.9303	473948.2471	748354.2298	1333256.36	2135706.021	2151792.329	1213891.244	1627821.952	1009535.601	198034.4768	0.757335123	-0.400996257	0.586302786	0.611111111	0.788261408	PC
Com_2624_neg	OxPC (18:1-20:3+1O(1Cyc))	C46 H82 N O9 P	869.57963	8.125	No results	Invalid mass	1453237.182	1876897.292	670800.3388	626150.4893	686247.8576	1494541.285	1706731.353	1884681.334	1156925.418	1557788.066	1020756.502	408066.6151	0.880144677	-0.184187403	0.702381189	0.611111111	0.584901119	PC
Com_2625_pos	1-Eicosadienoyl-2-docosahexaenoyl-sn-glycero-3-phosphoethanolamine	C47 H78 N O8 P	815.54442	12.125	Full match	No results	51610968.57	30853237.31	11624539.48	27054689.98	24196428	22307427.83	38157844.75	43641327.2	51139672.79	101675793.8	69959941.74	24824568.95	0.508948768	-0.974407656	0.03852529	0.833333333	1.456136165	PE
Com_2638_neg	SM (d14:3/20:0)	C39 H75 N2 O6 P	744.54259	9.104	No results	Invalid mass	964923.6149	809057.6855	632146.8202	1036493.078	1234236.695	1175454.516	1594222.726	1136108.76	724758.4622	604933.2757	176673.6267	612616.7343	1.206833154	0.271226236	0.308980581	0.694444444	0.889886412	SM
Com_2638_pos	1-O-palmitoyl-2-O-(5-oxovaleryl)-sn-glycero-3-phosphocholine	C29 H56 N O9 P	593.36933	2.818	Full match	No results	84688069.71	29379209.81	1592002.594	14845329.02	7096820.892	13577584.07	13107281.09	40284222.22	15649331.72	17239952.36	27521786.56	1447490.387	1.311747781	0.391490349	0.999715845	0.527777778	1.841085125	PC
Com_2639_neg	1-Stearoyl-sn-glycero-3-phosphate	C21 H43 O7 P	438.27478	4.227	Full match	No results	784514.3392	640295.4529	884657.0663	580909.0004	1271906.35	657184.2934	1256798.262	686064.9852	935807.1663	855772.8915	689573.8233	1698173.885	0.787212697	-0.345174604	0.266373344	0.722222222	1.937340189	PA
Com_2657_pos	SM (d14:3/27:0)	C46 H89 N2 O6 P	796.64685	11.886	No results	Full match	47735120.58	35669922.24	13447366.49	53783608.45	29630356.53	25477072.47	25261106.34	46176847.42	45636063.11	37192994.09	38657866.87	26305000.35	0.938482694	-0.091597953	0.592520165	0.527777778	1.223199598	SM
Com_2659_pos	LPE 22:4	C27 H48 N O7 P	529.31682	2.718	Partial match	Full match	28755765.84	26737840	11625331.48	24732544.85	18682332.33	24869720.75	25376045.71	30062509.19	26111408.44	28972364.22	25911199.17	25528525.19	0.836020127	-0.258390419	0.176616559	0.777777778	0.538357727	PE
Com_2663_pos	PC (16:1e/22:1)	C46 H90 N O7 P	799.64609	13.037	Partial match	Full match	23155171.55	55894668.97	15710883.01	30046166.54	28777814.64	15175822.39	32769829.29	61570440.38	60274037.03	50890079.82	14724594.6	22695359.41	0.694704066	-0.525529554	0.296056917	0.666666667	0.552231877	PC
Com_2667_pos	PE (18:0e/20:1)	C43 H86 N O7 P	759.61618	14.219	Partial match	Full match	6555940.869	5405466.543	2421264.929	4090652.497	1909053.024	5748839.887	2006641.775	7791454.218	5994029.931	3506665.46	5050525.366	5270428.814	0.882222897	-0.18078489	0.639419883	0.555555556	0.591945815	PE
Com_2668_neg	1-octadecanoyl-sn-glycero-3-phospho-(1'-sn-glycerol)	C24 H49 O9 P	512.31181	3.886	Full match	No results	510445.8313	502406.7882	610979.418	429425.5892	763776.8883	439675.6876	860966.947	409791.0439	488271.251	441757.7084	888254.2675	1346954.939	0.734155325	-0.445842768	0.315169479	0.611111111	1.503018391	PG
Com_2668_pos	Cer-NS (d18:1/22:0)	C40 H79 N O3	621.60636	13.759	Partial match	Full match	28994331.72	28166410.42	9263754.801	22677232.07	18590448.95	19772906.73	17749716.84	57840211.6	20032883.46	15531301.4	16725534.93	20577251.75	0.858599935	-0.219942031	0.731163802	0.583333333	0.491717305	Cer
Com_2673_pos	CL (18:1-18:2-18:3-20:3)	C83 H144 O17 P2	1492.01512	15.598	No results	Invalid mass	2579157.152	2707746.678	6182429.5	5284109.836	5263754.891	2369710.705	3419916.863	1993650.429	3891443.166	404433.6453	3192410.276	8237352.638	1.153634038	0.206185638	0.421497842	0.583333333	0.470851207	CL
Com_2679_pos	PE (20:3e/18:0)	C43 H82 N O7 P	755.58285	13.555	Partial match	Full match	26612730.75	15382530.17	9260878.693	39740419.95	11511188.77	11189775.02	13224383.35	18787429.42	21478558.83	18717803.26	14265286.03	15754590.45	1.112194959	0.153409703	0.924110119	0.611111111	1.168732625	PE
Com_267_neg	PS (18:1/18:2)	C42 H76 N O10 P	785.52185	9.868	Partial match	Full match	55957044.09	47566868.7	52299276.22	144975310.9	51473489.53	91738103.33	70860389.08	51585337.19	56233309.84	76706268.1	91344974.01	103934718.7	0.985233146	-0.02146293	0.730811156	0.638888889	0.364011422	PS
Com_2685_neg	LPS 16:0	C22 H44 N O9 P	497.27579	2.226	Partial match	Full match	391473.8743	732965.6081	493003.9206	316339.5904	547501.5987	209387.648	927410.5818	320653.1126	399168.0604	487965.8078	688245.5026	1254627.786	0.659790459	-0.599920178	0.203740583	0.694444444	1.634257161	PS
Com_2685_pos	PC (21:2/20:3)	C49 H88 N O8 P	849.62389	12.051	Partial match	Full match	14566375.74	11853159.45	5040023.871	16171549.98	12800126.36	8557587.635	10154609.87	20366380.18	10159653.25	12511669.81	7291260.944	12833674.37	0.940963068	-0.087789995	0.735858052	0.5	0.581734104	PC
Com_269_neg	PE (20:1/18:2)	C43 H80 N O8 P	769.5628	11.855	Partial match	Full match	45909332.36	108753323.5	52280991.67	141563479.6	52181596.59	70631180.26	43815020.85	63584632.46	91640393.54	71329810.11	59719804.44	79931919.94	1.149500235	0.201006761	0.734953885	0.5	1.04470824	PE
Com_26_neg	PE (16:1e/20:4)	C41 H74 N O7 P	723.52146	11.112	Partial match	Full match	1056809157	1384472868	1530962117	1566077634	1493043688	977923458.1	1564569752	1270659367	1366958260	949200214.9	1247309265	1425353175	1.023675575	0.033758567	0.868806253	0.611111111	0.619830353	PE
Com_26_pos	TAG (16:0-18:0-18:1)	C55 H104 O6	877.80987	17.415	No results	Invalid mass	8829040856	19718414661	19737787872	6943660148	23545822962	30577436174	17568668987	12993315995	3884749538	8546707355	7007337138	24048480516	1.476748902	0.562424539	0.257584832	0.694444444	0.990557582	TAG
Com_2707_neg	OxPS (18:0-18:3+1O)	C42 H76 N O11 P	801.51713	8.42	No results	Full match	1196529.296	964569.9617	180575.1347	639278.003	207000.5842	530805.52	467635.2911	1957593.416	731003.8455	1202723.38	897347.304	89633.95186	0.695623306	-0.523621826	0.658221739	0.611111111	1.210739087	PS
Com_2714_pos	PC (21:0/22:2)	C51 H98 N O8 P	883.70321	14.567	Partial match	Full match	3116987.459	2317413.639	1397220.105	3663934.906	2013897.603	733476.665	3094264.446	429330.1439	1607749.888	185853.1915	574651.9043	8017512.498	0.952087544	-0.07083386	0.389042539	0.666666667	0.727687718	PC
Com_2721_pos	PC (19:0/22:4)	C49 H90 N O8 P	851.64053	12.724	Partial match	Full match	35711914.18	32078988.49	14786956.19	34123814.08	27161502.81	18998037.94	21640183.94	46837296.4	34591116.52	35566351.98	36647185.3	28429776.54	0.799468294	-0.322887276	0.207120519	0.75	0.803368197	PC
Com_2728_neg	N-oleoyl glutamine	C23 H42 N2 O4	410.31473	2.823	Full match	No results	892222.7501	1150183.118	619280.7668	642886.078	526786.8747	686706.8833	628728.9804	279993.229	481995.2701	916226.0831	903254.9052	1023198.557	1.06724374	0.0938897	0.620277994	0.472222222	0.512541226	FA
Com_273_pos	PC (18:1/20:1)	C46 H88 N O8 P	813.62522	12.511	Partial match	Full match	994700687.6	1175918315	509018783	1783470503	895666358.8	1007323768	749356898.1	623492245.2	853623580.3	591448263.2	830432273.8	1560742491	1.222111997	0.289376504	0.404943348	0.722222222	1.246787675	PC
Com_2743_pos	PG(18:1(9Z)/18:2(9Z,12Z))	C42 H77 O10 P	772.52553	9.317	Full match	No results	18238019.85	20397058.64	13226935.76	34958924.28	12744889.34	11312920.39	9280222.044	15309018.93	10342972.72	13433634.63	17838286.12	19900964.38	1.287714082	0.364812299	0.341521327	0.638888889	1.666950314	PG
Com_274_pos	PC(P-16:0/18:4(6Z,9Z,12Z,15Z))	C42 H76 N O7 P	737.53385	10.75	Full match	No results	1494937998	2061390519	815426129	3364291497	1204945051	1260841055	1471051205	1831260832	2086809788	2356029146	1675612968	1982685832	0.894626841	-0.160642051	0.368124394	0.694444444	0.761801065	PC
Com_2756_neg	Cer-BDS (d15:0/30:2)	C45 H87 N O4	751.66996	15.06	No results	Invalid mass	71528.99579	225289.1349	1911721.835	113345.1794	72134.70065	47423.27281	67893.51284	43947.55419	74949.3407	84010.56968	62184.22594	187566.8603	4.69010362	2.229619797	0.29718985	0.666666667	0.779654899	Cer
Com_2756_pos	N-hexacosanoylsphinganine-1-phosphocholine	C49 H101 N2 O6 P	844.73745	15.169	Full match	No results	1628323.237	1882340.172	8791351.958	1054159.662	5004361.892	3220684.92	3371585.732	1388633.639	953280.2407	2150405.749	887060.366	4506604.971	1.627841354	0.702960105	0.349682786	0.666666667	0.865601537	SM
Com_2764_neg	OxPS (18:0-18:1+1O(1Cyc))	C42 H78 N O11 P	803.53223	8.509	No results	Full match	712276.1714	964006.8361	564912.0882	992661.1415	678331.5918	848403.4326	909577.4732	1828007.307	714247.6272	1072535.106	859442.671	550120.3139	0.802266097	-0.317847263	0.404362607	0.638888889	0.546496948	PS
Com_276_neg	PC (16:0/22:5)	C46 H82 N O8 P	853.58417	10.699	No match	Invalid mass	64518604.71	85333107.11	61803463.88	59653970	70932380.27	94038105.12	141186509.9	87088302.67	79003374.57	57602978.28	74803889.24	67578908.79	0.860064311	-0.217483555	0.424630631	0.611111111	1.087399756	PC
Com_276_pos	PE (16:0e/22:5)	C43 H78 N O7 P	751.55223	11.882	Partial match	Full match	1552040105	1670469305	704375193.7	2112800076	1219053694	954595030.8	1430612322	2247691107	1634518268	1172578342	1853465620	1356275599	0.847159746	-0.239294056	0.307583208	0.638888889	0.722768376	PE
Com_2770_pos	PC (16:0e/20:0)	C44 H90 N O7 P	775.63734	13.084	No results	Invalid mass	12637832.03	12433249.86	4891648.683	10054176.1	8776370.328	10199999.37	7298603.613	15151276.77	10490812.11	5993774.244	10934060.35	10761050.15	0.973011508	-0.039471227	0.889336627	0.555555556	0.624206011	PC
Com_2782_neg	PE (20:4/20:5)	C45 H72 N O8 P	785.50052	8.921	Partial match	Full match	406052.6807	478365.9554	612131.3589	885382.1293	627516.6932	558761.9449	675806.6535	365123.035	395227.4049	240213.1959	402844.4447	759080.6178	1.257166827	0.33017611	0.21669391	0.722222222	0.597901793	PE
Com_2787_pos	PC (22:0/22:1)	C52 H102 N O8 P	899.73463	15.528	Partial match	Full match	5164818.659	5745794.698	6104730.564	8570270.87	2999587.64	1889572.761	4347234.959	964447.9168	5142113.467	950100.2479	4605714.315	15222538	0.975750189	-0.035416258	0.558111961	0.666666667	0.444815353	PC
Com_2789_neg	PC (10:0/16:0)	C34 H68 N O8 P	695.47486	8.089	No results	Invalid mass	379155.6065	515564.5036	456058.2262	685089.8526	564124.6892	61760.43127	263673.8496	56297.58612	522143.4831	105555.996	603835.6307	783767.7223	1.139803297	0.188784871	0.62450972	0.527777778	0.478011449	PC
Com_278_pos	PC (18:0/20:1)	C46 H90 N O8 P	815.64038	13.411	Partial match	Full match	1813297847	2115312165	778741473.3	2459105393	1222780502	1150836584	976619370.2	1964571096	2415252167	1860228847	1245241767	1886761358	0.921864328	-0.117373651	0.627748027	0.583333333	0.965617227	PC
Com_2792_neg	SM (d14:2/34:0)	C53 H105 N2 O6 P	942.77804	15.499	No results	Invalid mass	372816.7784	604063.8049	758670.3843	801647.4932	555070.5013	75975.75878	306307.6171	73071.95634	595360.4241	130514.3358	1263980.004	1126925.645	0.906207021	-0.142087427	0.81785742	0.527777778	0.17495385	SM
Com_2796_pos	PC (16:2e/22:3)	C46 H84 N O7 P	793.58379	11.79	No results	Invalid mass	47749389.29	40248750.62	20564648.7	50799495.76	26673938.03	13866763.09	25063336.04	23137154.21	74556085.5	53221937.4	52152029.89	27860970.88	0.780896923	-0.356795967	0.406682386	0.694444444	0.837708205	PC
Com_2797_pos	PC (14:0e/21:0)	C43 H88 N O7 P	761.63019	13.32	Partial match	Full match	21803693.36	15892132.61	6198522.611	21889848.9	15129696.34	10615189	10686294.57	14357445.08	13925961.34	14938429.25	10107496.55	22689390.32	1.055637677	0.078114748	0.982504531	0.583333333	1.014159897	PC
Com_27_neg	PS (18:0/18:1)	C42 H80 N O10 P	789.55281	12.008	Partial match	Full match	678365331.6	570385308.6	1165582721	447855722.4	2070372736	349942266.7	549064639.9	353037606.5	127785658.9	168399242.7	224444116.8	533395025.4	2.700492352	1.433222463	0.026886071	0.861111111	1.863291144	PS
Com_27_pos	1-hexadecanoyl-2-octadecanoyl-3-(9Z-octadecenoyl)-sn-glycerol	C55 H104 O6	860.78256	17.424	Full match	No results	8343132983	16887944654	19615378077	7452895953	23723754804	30449433904	17696389886	11211002800	4137656198	8465372480	6357773046	20321681437	1.561412732	0.642851939	0.199011776	0.694444444	1.085930612	TAG
Com_2800_neg	PE (18:1e/19:0)	C42 H84 N O7 P	745.6	14.289	Partial match	Full match	1087444.403	872629.8602	718086.426	751096.8615	1023787.574	955187.5058	963978.0215	1383784.178	1322332.771	986557.6383	560438.0428	1234169.533	0.83832189	-0.254423794	0.368400698	0.722222222	0.815350945	PE
Com_2801_pos	PE (18:2/22:6)	C45 H74 N O8 P	787.51527	9.524	Partial match	Full match	12650682.06	19395870.2	10418266.55	36229691.56	16946355.63	10665139.67	19950482.01	19645678.21	26023277.37	17145959.23	20739168.18	27944276.8	0.808725313	-0.306278327	0.19319613	0.805555556	0.94512943	PE
Com_2807_pos	PC (22:0/20:3)	C50 H94 N O8 P	867.66982	13.963	Partial match	Full match	5093595.896	9886779.868	2209118.854	4766909.994	5419176.199	3047420.887	3129592.607	7575364.796	4415067.318	2628097.485	6611404.918	3133558.156	1.106569211	0.146093689	0.80040581	0.527777778	0.843146869	PC
Com_280_pos	TAG (16:0-18:0-19:0)	C56 H108 O6	893.84132	17.804	No results	Invalid mass	14707104.51	90224476.52	205479891.3	72682018.28	300188626.8	856486993.1	223109100.7	24235057.34	9908774.003	5647136.603	14598145.27	187165517.7	3.313727769	1.728455087	0.117928665	0.777777778	1.183246266	TAG
Com_2820_neg	Lesquerolic acid	C20 H38 O3	326.2823	5.562	Full match	No results	539591.1789	675893.1669	841240.8817	1141556.641	830322.5289	905884.596	1097490.926	746791.6075	782189.0927	607520.257	842943.6986	745576.1531	1.023219696	0.033115941	0.92764934	0.555555556	0.440557166	FA
Com_2827_neg	PE (16:1/18:3)	C39 H70 N O8 P	711.48481	9.019	Partial match	Full match	487101.8434	833990.6385	461836.6594	1615679.38	699037.3481	736420.652	722095.0076	834666.9976	1128559.203	658591.2232	409376.1194	1002190.368	1.016525697	0.023646685	0.91040449	0.555555556	0.176277382	PE
Com_282_pos	TAG (15:1-16:0-18:1)	C52 H96 O6	833.74761	16.645	No results	Invalid mass	30639649.4	100707508.8	973001748.2	47078693.16	625480835.4	835833436.6	376922705.6	62709004.69	9937668.726	14142350.41	10739042.87	606942060.1	2.416089504	1.2726739	0.197706208	0.777777778	1.227342194	TAG
Com_2835_pos	SM (d21:1/13:0)	C39 H79 N2 O6 P	702.56808	12.715	Partial match	Full match	3228710.45	4690624.872	2011622.236	5196533.613	3401847.068	3658819.556	3732595.4	6929903.604	10844369.42	4470151.599	3769437.18	9208000.787	0.569592261	-0.811998551	0.054490902	0.833333333	1.359005725	SM
Com_2838_pos	1-arachidonoyl-sn-glycero-3-phospho-L-serine	C26 H44 N O9 P	545.27518	1.704	Full match	No results	9466101.775	11833893.04	6813417.376	10705080.9	10681544.9	3913422.902	5883996.138	3888196.504	4783867.458	5190823.838	13744076.35	11800396.65	1.179330109	0.237967602	0.439926622	0.611111111	0.8047555	PS
Com_2840_neg	HexCer-AP (t30:0/22:2)	C58 H111 N O10	1027.82796	14.978	No results	Invalid mass	201909.944	285186.7785	114921.4459	415477.2428	177748.1256	63324.42171	209753.6394	121225.5904	251730.545	346073.596	415962.7729	415106.541	0.715155291	-0.483671548	0.24175199	0.722222222	0.573329251	HexCer
Com_2847_neg	1-hexadecanoyl-2-octadecanoyl-sn-glycero-3-phosphocholine	C42 H84 N O8 P	761.59492	13.837	Full match	No results	781790.4377	693185.4508	376948.1992	555461.6218	960432.2293	594331.6928	640431.9372	877306.2777	270133.0347	1034652.06	401481.6114	918801.5341	0.956392647	-0.064325057	0.943329423	0.555555556	0.178116286	PC
Com_2852_pos	PE (18:2/18:3)	C41 H72 N O8 P	737.50017	9.213	Partial match	Full match	10762952.4	20710599.6	5698820.287	58119513.27	7929367.138	12487597.76	7490401.592	16002471.68	18644235.18	16677963.11	8722647.455	15097632.31	1.400234265	0.485668217	0.862752473	0.527777778	1.249910283	PE
Com_2856_neg	Cer-AP (t22:0/12:1)	C34 H67 N O5	615.50801	9.032	No results	Invalid mass	288555.0566	99410.38785	922502.9285	132121.049	165607.1531	76351.0138	115320.269	200578.4867	73505.52585	432317.9205	279491.9379	107893.6137	1.393215438	0.478418365	0.806934841	0.472222222	0.163977577	Cer
Com_2859_pos	PC (21:1/20:4)	C49 H88 N O8 P	849.63639	10.807	No results	Invalid mass	31527470.93	24286684.29	19745263.35	44386288.39	18845366.96	14796806.92	19438948.95	23931714.94	25735607.53	25539832.79	36758452.83	22341849.88	0.998968912	-0.001488313	0.796441388	0.583333333	0.766399575	PC
Com_285_neg	PG (18:0/18:2)	C42 H79 O10 P	774.54216	10.842	Partial match	Full match	70341202.04	57625175.1	79638512.68	77609466.2	62270680.13	55832290.64	86993933.12	61341111.82	72367212.97	85965314.5	79057363.57	76030489	0.873443613	-0.195213525	0.120663974	0.75	1.244869432	PG
Com_285_pos	TAG (16:0-20:3-22:0)	C61 H112 O6	957.8722	17.65	No results	Invalid mass	6083536.384	29809160.8	959570958.6	22929640.53	159455353.1	165195452.5	136730643	19199821.86	9684227.696	5142028.205	6304907.822	137313303.1	4.272109405	2.094948594	0.260731898	0.75	1.272995288	TAG
Com_286_neg	PC (18:0e/20:4)	C46 H86 N O7 P	841.62072	12.144	No results	Invalid mass	71884567.68	116923157.2	80437468.79	102897109.8	103085120.9	94245634.1	81449308.45	96206035.02	71522167.15	68173419.57	42061829.28	88115915.13	1.272483956	0.347647467	0.09971406	0.805555556	1.393776187	PC
Com_2872_pos	PC (19:0/20:3)	C47 H88 N O8 P	825.62499	12.767	Partial match	Full match	11622087.79	8708137.962	2124225.591	7306359.909	4722874.381	5643807.045	5816118.741	10814962.62	6627774.227	5199322.411	6845475.079	6384666.66	0.962559607	-0.055052211	0.620779858	0.527777778	0.797628704	PC
Com_2877_pos	PC (20:2/22:6)	C50 H84 N O8 P	857.57841	7.448	No results	Invalid mass	45642836.47	30664369.86	932465.4499	5829444.316	3904649.036	18086395.4	8362949.502	45668558.83	10237653.84	39598420.27	11620273.74	889384.2467	0.902755214	-0.147593248	0.831188088	0.444444444	1.406097778	PC
Com_287_neg	SM (d14:1/25:0)	C44 H89 N2 O6 P	818.65269	12.988	No results	Invalid mass	144967505.4	73232142.23	61610581.63	109243774.7	86771454.13	110220239.3	96133961.96	118628222.7	115452866.7	129264265.9	94204901.69	87746619.08	0.913653761	-0.130280551	0.422246743	0.666666667	0.861800204	SM
Com_287_pos	PC (18:0/22:5)	C48 H86 N O8 P	835.60923	11.816	Partial match	Full match	2160611686	1715688074	654464063.5	1188007078	1294023033	1191950946	1889850513	2019746818	1718131994	2803101223	2400085301	967736782.8	0.695396766	-0.524091738	0.122280542	0.777777778	0.954345825	PC
Com_2889_pos	DG(14:0/18:3(9Z,12Z,15Z)/0:0)	C35 H62 O5	562.46013	15.221	Full match	No results	484528.1024	324745.5902	1339651.553	465358.8525	310347.7407	396222.744	338773.7348	367592.8529	651851.2265	788206.0392	537354.3579	504641.7714	1.041536122	0.058712874	0.818470526	0.666666667	0.221482069	DAG
Com_2890_pos	PS (19:0/20:2)	C45 H84 N O10 P	829.58382	12.594	Partial match	Full match	28264651.21	18244898.79	9064027.259	17311561.07	17029073.78	13136410.5	12929924.85	23324822.92	22196183.7	19004735.37	24225260.61	13717959.64	0.892994943	-0.16327609	0.47680853	0.638888889	0.977315562	PS
Com_2894_pos	PC (20:1/21:2)	C49 H92 N O8 P	853.66731	11.715	No results	Invalid mass	31818037.89	35579856.57	15371252.56	42571142.03	23120001.68	20037512.66	22113692.31	37103009.84	43776817.85	41584613.3	37243351.98	14082737.67	0.860102967	-0.217418713	0.581177197	0.638888889	0.918987208	PC
Com_28_neg	PE (16:1e/18:1)	C39 H76 N O7 P	701.53711	12.187	Partial match	Full match	1440053584	1812990502	1388961742	1596119750	2046372301	1593945147	2073800869	2049918108	2309147434	1258594273	1211200087	1930694629	0.911854422	-0.133124579	0.594837759	0.638888889	0.916160341	PE
Com_2906_pos	PC (10:0/10:0)	C28 H56 N O8 P	565.37439	5.022	Partial match	Full match	5622110.913	1128524.856	2669404.951	657223.9427	1921274.365	247178.9295	7281282.4	101624.1627	9731822.178	510073.3193	310944.6376	28886173.8	0.261538139	-1.93490675	0.774155764	0.555555556	0.9782843	PC
Com_2922_pos	PC (21:0/22:3)	C51 H96 N O8 P	881.6992	12.88	No results	Invalid mass	14153137.04	19966609.9	10953700.93	23545637.25	15787405.88	12974443.74	11576399.96	19237176.24	8253290.548	4633559.226	22412322.37	11537751.12	1.254092832	0.326644145	0.259832701	0.694444444	1.292151077	PC
Com_292_pos	TAG (14:0-14:0-16:0)	C47 H90 O6	767.70041	16.4	No results	Invalid mass	19612859.63	148895260.4	402131656.8	47908740.54	440332909.2	1444578891	233870570	43542954.36	16040716.23	11787418.8	10559564.19	313344681.5	3.979141081	1.992457051	0.138194101	0.805555556	1.318126272	TAG
Com_2933_pos	PC (18:0e/17:1)	C43 H86 N O7 P	759.61481	12.519	Partial match	Full match	16954698.73	15488709.01	7376508.445	18304822.42	12590722.32	13564407.83	10192538.06	18073649.39	11552157.08	12438116.58	15644079.42	15453085.95	1.011112201	0.015943099	0.955520462	0.583333333	0.9722163	PC
Com_2937_neg	PS (18:2/20:4)	C44 H74 N O10 P	807.50587	8.982	Partial match	Full match	609095.8851	995128.5184	697087.7617	1083245.144	1213102.911	795964.2763	1388487.866	847063.6467	585451.1207	377788.4458	516289.2519	1276666.545	1.080508413	0.111710306	0.528246152	0.583333333	0.570514234	PS
Com_2952_pos	PC (21:0/20:4)	C49 H90 N O8 P	851.65186	11.912	No results	Invalid mass	39451114.3	27408259.42	15505400.38	35206236.73	24850603.82	14836470.64	16191336.97	34175291.09	50733411.67	63330148.05	53605745.66	25290959.59	0.646283209	-0.629761585	0.170651601	0.75	0.860401735	PC
Com_2959_pos	PE (18:1/20:3)	C43 H78 N O8 P	767.54436	10.672	Partial match	Full match	60598822.42	29010240.18	7646437.4	31212129.62	21109876.94	11548651.3	1050705.668	15128484.72	66450415.15	82304627.98	56743665.32	24196876.26	0.655317967	-0.609733007	0.972888883	0.611111111	1.012224841	PE
Com_296_neg	SM (d14:0/22:0)	C41 H85 N2 O6 P	778.62086	11.621	No results	Invalid mass	90978965.61	116654357.3	73184537.1	85961269.57	91222992.08	99028537.35	112332727.2	103137276.7	68186671.69	63164300.55	68042567.25	72033353.75	1.144042326	0.194140429	0.235631726	0.722222222	0.950177481	SM
Com_2970_pos	PC (20:0/22:4)	C50 H92 N O8 P	865.65618	13.29	Partial match	Full match	14640956.3	19427641.2	6298390.297	14953677.34	11518448.65	11481702.76	16126248.69	22536850.54	17823784.59	10125099.6	11918542.18	18111189.57	0.81042453	-0.303250253	0.271201139	0.694444444	0.660979794	PC
Com_2974_pos	PC (14:0e/19:0)	C41 H84 N O7 P	733.59868	12.465	Partial match	Full match	43224647.55	22684884.74	12672786.42	27589256.33	18179330.73	19724580.29	18060767.24	28422351.86	30170772.92	20750360.27	29558287.66	26184257.24	0.940767216	-0.088090309	0.554782832	0.638888889	0.778909964	PC
Com_2978_neg	CL (16:0-18:1-16:0-18:1)	C77 H146 O17 P2	1405.00259	16.432	Partial match	Full match	845912.6714	404458.192	48495.5678	867501.3885	162153.0225	671041.2289	554440.1066	1224676.885	1361451.96	309669.1003	1036504.184	990541.8757	0.54763675	-0.86870883	0.136217348	0.805555556	1.153437206	CL
Com_297_neg	OxPE (18:1-18:2+2O )	C41 H76 N O10 P	773.52184	8.154	Partial match	Full match	7466095.699	24407377.65	104707.4725	1597090.131	410852.7018	52754594.42	9994530.841	34143175.19	12414176.65	95275828.62	2753648.153	86914.33044	0.560817781	-0.834396004	0.566552759	0.611111111	0.729770633	PE
Com_297_pos	PC (18:1e/20:4)	C46 H84 N O7 P	793.59872	11.908	Partial match	Full match	1529802048	1120960041	591773818.4	1469537902	1281432267	837932886.8	1017480780	1624084351	1233768786	774147128.4	1492161121	1142718758	0.937822691	-0.092612909	0.65184727	0.444444444	0.591625786	PC
Com_2983_neg	PC (12:0/18:2)	C38 H72 N O8 P	747.50653	8.328	No match	Invalid mass	415038.9773	1066354.984	354803.7251	1248858.121	207115.8404	833965.5251	295447.6292	451632.8437	416733.7568	761128.3175	450720.8685	1379952.206	1.098658007	0.13574237	0.910752015	0.472222222	0.532232216	PC
Com_2985_pos	SM (d19:0/13:0)	C37 H77 N2 O6 P	676.55261	9.284	Partial match	Full match	22252002.68	22247000.88	12914815.3	31390364.94	9015533.167	9488279.136	7623442.592	20419058.26	15520362.55	10947288.71	18223157.32	13145618.19	1.249526503	0.321381502	0.533131215	0.611111111	1.740154945	SM
Com_2986_neg	LPE 21:0	C26 H54 N O7 P	523.36408	7.547	Partial match	Full match	1033947.173	523192.676	375150.9356	360609.3848	566198.4046	872785.2943	657933.1978	630572.8504	700456.5755	897077.3797	1001160.659	632107.778	0.825764366	-0.276197932	0.23232769	0.722222222	0.70322642	PE
Com_2998_pos	PC (18:1/24:1)	C50 H96 N O8 P	869.68799	14.236	Partial match	Full match	11393082.35	10323104.58	6054023.433	10097088.61	5403907.104	9729097.702	7998821.241	13103474.94	11552109.33	4272456.387	3922542.161	17959349.35	0.901231546	-0.150030281	0.983422935	0.444444444	0.020131151	PC
Com_2999_pos	PC (20:4/20:4)	C48 H80 N O8 P	829.54713	6.438	No match	Invalid mass	20634692.39	11261343.76	969828.8469	10091956.53	3569459.941	6420629.369	7125115.462	15530408.39	16080799.03	49672485.01	18485655.46	891480.0534	0.491232058	-1.025523379	0.452919861	0.666666667	1.26183594	PC
Com_29_neg	N-heneicosanoylsphingosine-1-phosphocholine	C44 H89 N2 O6 P	772.64757	13.533	Full match	No results	2034724641	1374408029	1154809343	1554994172	931250730.9	1425590851	1757279625	1770935500	1989243082	1795094264	1223236766	1283781552	0.863151552	-0.212314205	0.266603837	0.666666667	0.792742588	SM
Com_29_pos	TAG (16:0-16:0-18:2)	C53 H98 O6	847.76308	16.8	No results	Invalid mass	3586457401	12505711823	19332283226	6573075876	19897709115	18550569906	17391901839	7468243142	5184655584	5289370566	2026424089	22886050019	1.335274471	0.417136324	0.381141485	0.638888889	1.194978865	TAG
Com_2_neg	PI (18:0/20:4)	C47 H83 O13 P	886.55828	10.625	Partial match	Full match	3903277806	3714545761	5141173600	3657645459	4385976169	4070148071	3649188884	4292132288	3531423586	4144957177	3589436454	3232331874	1.108438237	0.148528385	0.168257673	0.777777778	0.749150886	PI
Com_2_pos	TAG (16:0-16:0-18:0)	C53 H102 O6	851.79491	17.686	No match	Invalid mass	947238111.1	3637625022	6168398331	9433027716	27158689757	75517837980	22699849837	5513187951	172910344.1	127407139	2142064838	11121129330	2.940951768	1.556283124	0.211598201	0.694444444	1.139286645	TAG
Com_3003_pos	PC (22:6e/20:0)	C50 H90 N O7 P	847.65127	13.413	No results	Invalid mass	14589812.11	39098847.58	7807327.471	17031680.02	16184825.47	10031303.78	22552819.85	42879402.36	26666703.73	24793846.19	26347569.17	15097223.94	0.661522086	-0.596138771	0.091216448	0.805555556	0.57218429	PC
Com_3006_pos	PC (24:1/18:2)	C50 H94 N O8 P	867.67337	13.614	Partial match	Full match	3907912.234	21248024.71	3651378.55	22510162.18	3457403.422	17449988.77	5976575.685	25441839.72	20164905.81	6955646.123	8490081.743	16623696.39	0.863389115	-0.211917191	0.487842421	0.611111111	0.56782863	PC
Com_3008_pos	PS (18:0/20:5)	C44 H76 N O10 P	809.52092	10.061	Partial match	Full match	14165090.3	34510170.59	9380650.707	17970147.02	17974476.75	20537307.12	23417766.71	35903131.19	16327853.12	20210026.69	14775841.52	25563769.54	0.840963271	-0.249885303	0.370714541	0.666666667	0.793541891	PS
Com_300_pos	LPC 16:0	C24 H50 N O7 P	495.33234	2.608	Partial match	Full match	1355868321	759847079.1	581948087.9	1163665238	849882666.5	738702289.9	831154036.9	1343918207	1576865447	981079743.4	979233878.7	1179017620	0.790843274	-0.33853628	0.147221056	0.75	0.962978659	PC
Com_3012_pos	PC (14:0/14:0)	C36 H72 N O8 P	677.5	8.949	Partial match	Full match	12780539.6	37458949.28	10755102.37	44791611.76	11594446.75	14632865.53	12405093.9	18819666.87	23629555.21	20771621.28	17745702.61	25715968.56	1.108541157	0.148662335	0.867088373	0.611111111	0.753183977	PC
Com_3021_pos	Cer-NDS (d18:0/20:0)	C38 H77 N O3	595.59104	13.891	Partial match	Full match	4524525.711	3927425.838	4717879.444	6050494.341	2494766.957	2487136.775	3863578.694	3356465.05	6656673.913	4949956.163	6375891.004	6612233.944	0.760722368	-0.394558068	0.159645535	0.75	0.975338818	Cer
Com_3025_pos	TG(18:2(9Z,12Z)/18:2(9Z,12Z)/20:0)[iso3]	C59 H106 O6	910.79595	19.581	Full match	No results	682882.9672	576240.936	10015577.51	3238310.636	23572269.76	3042464.116	11413428.25	612349.2212	673892.1294	1638233.662	2237851.746	16619097.49	1.238979626	0.309152464	0.819344896	0.555555556	1.461083258	TAG
Com_3028_neg	LPS 22:3	C28 H50 N O9 P	575.32271	2.955	Partial match	Full match	131971.1638	235366.9503	168024.3208	145029.6983	114387.9331	142909.1751	323181.0763	78313.11844	99793.02498	166175.5282	294684.3442	190093.1709	0.813796629	-0.297259791	0.685402049	0.583333333	0.460910788	PS
Com_302_pos	PC (16:0/19:0)	C43 H86 N O8 P	775.60868	12.531	Partial match	Full match	906145472.8	1050642868	497773314.3	1036294729	775085488.3	601992265.4	600279804.4	1004584841	743838329.3	524795847.8	965807315.4	917293187.7	1.023406389	0.033379145	0.92642602	0.555555556	0.868664397	PC
Com_3035_neg	1-linoleoyl-sn-glycero-3-phosphoethanolamine	C23 H44 N O7 P	477.28586	1.736	Full match	No results	224561.4741	870725.4459	577925.4646	993677.2836	389242.3746	469587.431	332480.8562	208425.1865	374716.2625	469925.7612	547444.2792	803021.4035	1.288633683	0.36584221	0.461835193	0.666666667	0.554881759	PE
Com_303_neg	PS (18:0/18:3)	C42 H76 N O10 P	785.52174	10.165	Partial match	Full match	67104478.64	61616020.6	44642304.54	120866517.2	45224273.57	85801705.67	85924746.46	84892307.33	47682274.85	70005309.04	86423925.74	87105044.15	0.920399065	-0.119668578	0.51630626	0.694444444	0.484843179	PS
Com_3043_pos	1-(1Z-hexadecenyl)-sn-glycero-3-phosphocholine	C24 H50 N O6 P	479.33761	3.062	Full match	No results	27309528.22	19277840.02	8955737.15	23355110	22765852.4	13465609.81	25069328.59	29464342.98	23852794.88	22548962.93	30985371.83	24529600.74	0.735886109	-0.442445592	0.087051644	0.833333333	1.043093673	PC
Com_3044_pos	PS (20:0/21:2)	C47 H88 N O10 P	857.61421	13.648	Partial match	Full match	19008897.78	11217154.67	5907849.154	18956109.97	16306545.4	11110056.81	12736369.74	25050050.21	13968397.37	14209858.76	18722244.32	14801344.74	0.829310006	-0.270016595	0.298786682	0.611111111	0.793647437	PS
Com_3053_pos	Cer-NS (d18:1/24:2)	C42 H79 N O3	645.60668	13.661	No results	Full match	1427551.18	2441622.183	2108057.457	1806570.068	979213.4102	2637158.474	2609625.767	2028013.223	3135137.957	2032615.853	1713414.42	2261344.86	0.827289329	-0.273536121	0.237607122	0.638888889	0.918051269	Cer
Com_3063_pos	PC (18:4e/20:4)	C46 H78 N O7 P	787.53666	7.809	No match	Invalid mass	14164089.33	9650248.546	567325.4288	6396403.778	3235380.696	3005192.338	3450189.16	10686114.48	6752246.389	15960097.17	19049606.97	1108134.966	0.649377038	-0.622871723	0.473942464	0.694444444	1.223298555	PC
Com_3075_pos	PC (22:6e/20:2)	C50 H86 N O7 P	843.59997	8.783	No match	Invalid mass	10012956.24	32347849.11	92725.29544	631409.5264	196439.4667	19318714.33	1980993.307	15338827.61	4274004.998	29296362.36	3973706.796	130994.8693	1.138289285	0.186867251	0.676929335	0.472222222	0.960680916	PC
Com_3077_pos	TG(18:2(9Z,12Z)/18:2(9Z,12Z)/20:1(11Z))[iso3]	C59 H104 O6	908.78099	19.738	Full match	No results	426613.9207	1332956.56	15811704.95	19107602.72	9973438.005	17008808.01	10451389.52	11582610.92	7144709.796	8675936.718	5049277.889	8397870.757	1.240914152	0.311403311	0.573749026	0.611111111	1.874767617	TAG
Com_307_pos	PE (16:0e/20:2)	C41 H80 N O7 P	729.56785	13.294	Partial match	Full match	1654098036	1421462929	552092036.9	1534694743	971845552.6	1015804501	1393618318	1915070840	2299951476	1390806686	1321319349	1680976836	0.714875141	-0.48423681	0.083086654	0.75	1.074772543	PE
Com_3081_neg	Docosanedioic acid	C22 H42 O4	370.30861	5.521	Full match	No results	861256.341	127070.3748	283004.3982	176466.0076	137553.2211	242019.5201	149770.0962	105715.9705	81461.52262	168024.3168	82860.57345	464761.5165	1.736063354	0.795819597	0.218667721	0.75	1.0601767	FA
Com_308_neg	Oleic acid	C18 H34 O2	282.25596	6.462	Full match	No results	66026148.19	55427075.87	122439145.5	102589570.7	54050007.49	34063718.86	55225495.59	17597079.22	86409026.89	112592744.6	122723883.4	95652956.34	0.886565922	-0.173700186	0.901013525	0.583333333	0.109785464	FA
Com_3092_pos	3-hydroxylinoleoylcarnitine	C25 H45 N O5	439.33	1.569	Full match	No results	15016520.9	12672284.88	7490988.348	25109314.53	15991488.16	13773487.02	19620318.64	23342147.9	16306542.6	5240198.1	15623121.47	23802386.65	0.866448554	-0.206814004	0.723622178	0.666666667	0.175774315	FA
Com_3096_pos	PS (21:1/21:1)	C48 H90 N O10 P	871.6307	14.074	Partial match	Full match	14771948.14	12393499.53	3447065.471	12521490.71	17225948.75	9157882.534	6597516.944	20538750.61	19137602.85	11800595.45	12207364.55	10784194.44	0.857545874	-0.221714245	0.518421357	0.472222222	1.002598144	PS
Com_30_neg	SM (d14:1/26:0)	C45 H91 N2 O6 P	832.66866	13.536	No results	Invalid mass	1946653585	1312587493	1103602445	1542535833	919188168.6	1363271195	1678397532	1693183617	1903825603	1713406355	1170404417	1227923924	0.872239836	-0.197203213	0.293942635	0.666666667	0.777383069	SM
Com_30_pos	TG(16:1(9Z)/16:1(9Z)/18:0)[iso3]	C53 H98 O6	830.73639	16.765	Full match	No results	4141953741	12812903778	19290496057	7089445938	19783558215	18583467410	17484636313	7854809962	6399062200	6840251510	2488222192	22923205957	1.276786762	0.352517599	0.432358444	0.638888889	1.211174245	TAG
Com_3103_pos	PC (21:0/22:4)	C51 H94 N O8 P	879.66887	14.137	Partial match	Full match	7666150.409	2131451.015	2866020.587	3960548.972	5999260.402	3344621.201	4097153.89	7546245.519	5738083.199	3323561.941	4069397.856	5895450.696	0.846695243	-0.240085312	0.360094211	0.638888889	0.566153809	PC
Com_3110_neg	1,2-di-[(9Z)-hexadecenoyl]-sn-glycero-3-phosphate	C35 H65 O8 P	644.44417	8.639	Full match	No results	38409.85811	405872.4471	449484.8464	302936.7619	179250.4272	110550.4244	86241.19522	48864.42812	171706.48	71816.19832	128712.4174	320431.4018	1.795789841	0.844618523	0.319062578	0.694444444	0.655574812	PA
Com_3111_pos	PC (20:0/22:5)	C50 H90 N O8 P	863.64078	11.933	Partial match	Full match	10286074.98	9242317.258	5392372.546	20578031.04	9515156.535	7464317.822	16375840.83	15142044.65	9308890.933	4960401.448	14565426.73	12674511.99	0.855548913	-0.225077757	0.518304563	0.638888889	0.447350335	PC
Com_3113_pos	PC (19:1/20:5)	C47 H82 N O8 P	819.57803	12.102	Partial match	Full match	11165736.14	10304799.62	4773386.49	9107680.068	5878295.624	6963540.11	9714375.162	14455051.97	10928748.28	10944015.84	11606682.82	13332093.56	0.678962822	-0.558595517	0.025872367	0.888888889	1.43633725	PC
Com_3117_pos	ACar 20:4	C27 H46 N O4	447.33494	1.892	No match	Invalid mass	19458577.36	8273408.583	11951135.69	17421673.45	16245442.44	12628962.41	19135979.82	18080311.35	15577513.09	3086588.674	15757991.59	23322681.59	0.905415276	-0.143348446	0.954002421	0.611111111	0.228484224	ACar
Com_311_neg	HexCer-NDS (d30:0/12:0)	C48 H95 N O8	859.71284	14.8	No match	Invalid mass	57282797.4	95476270.03	30285369.19	41689989.59	82670751.95	114318001.2	92601427.32	121343205.8	79585036.96	71347295.12	24276307.92	59109543.08	0.940794472	-0.088048512	0.858541589	0.527777778	0.130099548	HexCer
Com_311_pos	PC (18:2/20:4)	C46 H80 N O8 P	805.56154	9.493	Partial match	Full match	289391002.9	387792169.5	326838300.4	946887401.9	557665817	314748072.3	417643490.7	283651090.7	369677678	110206812.5	509773352	559491217.5	1.25456275	0.327184633	0.436416192	0.444444444	0.535860287	PC
Com_3127_pos	LysoPC(P-18:0)	C26 H54 N O6 P	507.36908	3.378	Full match	No results	16828335.72	13939146.83	6978001.896	14754094.2	12875788.66	11690915.45	11483293.79	20073352.72	11059461.81	13818258.82	19193518.9	11491678.44	0.884603627	-0.176896937	0.465992526	0.5	0.68290309	PC
Com_3128_pos	PS (21:1/21:2)	C48 H88 N O10 P	869.61538	13.409	Partial match	Full match	12953381.39	8796128.466	3711002.908	9262814.962	9551330.954	4963137.854	4561016.179	9461723.242	6134336.506	10820801.03	9157491.022	6235021.099	1.061837037	0.086562369	0.929997713	0.527777778	1.380197552	PS
Com_3130_pos	PE (20:0/22:6)	C47 H82 N O8 P	819.57593	13.262	Partial match	Full match	14916502.38	5350359.518	3636512.052	16141453.9	5709651.811	4113717.085	7978275.54	11442001.61	7434580.085	15512728.12	22024799.41	5137322.062	0.717221444	-0.479509471	0.273526881	0.694444444	1.073751214	PE
Com_3133_pos	PE (18:4e/24:2)	C47 H84 N O7 P	805.59886	13.338	Partial match	Full match	7044442.979	9141307.441	4671280.127	6120956.627	6655735.688	5817767.36	11840461.84	13638123.58	7723428.123	9548541.503	5069027.649	7771749.46	0.709669812	-0.494780157	0.100718757	0.805555556	1.230318378	PE
Com_3140_pos	PC (19:2/20:5)	C47 H80 N O8 P	817.55778	13.707	No results	Invalid mass	26589501.9	13574159.05	6118015.569	22259257.42	9939540.082	9796443.591	9070432.649	16779231.31	23811573.39	29837483.99	20579219.66	8345759.39	0.814184697	-0.29657199	0.482518682	0.583333333	1.403620411	PC
Com_3149_neg	LPS 20:1	C26 H50 N O9 P	551.32313	3.665	Partial match	Full match	700606.144	537690.7068	357004.0903	532889.4756	588109.6523	755213.0636	606664.5921	844928.154	453866.9079	896191.9939	660288.3687	889007.8784	0.797875133	-0.325765111	0.176240179	0.75	1.088202771	PS
Com_3161_pos	PS (21:2/21:2)	C48 H86 N O10 P	867.59879	12.164	Partial match	Full match	10781407.52	28692743.9	6858533.943	21968703.55	17510170.51	9952007.069	15151146.69	24769000.97	19324990.99	14857279.99	10470699.37	11765218.78	0.994033836	-0.008633134	0.756984628	0.555555556	0.513846272	PS
Com_3162_pos	PC (20:4/20:5)	C48 H78 N O8 P	827.53104	6.163	No match	Invalid mass	32092488.05	13859313.49	477485.4563	6091807.701	2269656.306	7335594.699	6037041.104	15984806.65	10390701.63	31660115.23	8613027.729	415598.251	0.849866606	-0.23469168	0.752631313	0.555555556	1.45895574	PC
Com_3168_pos	TAG (18:2-18:2-22:5)	C61 H100 O6	945.76805	15.782	No results	Invalid mass	470136.6288	493806.4239	10568046.63	446685.5661	1497702.242	1087271.144	1422915.203	464395.2241	283822.3746	372720.3617	354789.241	1479138.706	3.326719237	1.734100113	0.295431032	0.75	1.011434903	TAG
Com_316_neg	PC (16:1e/18:1)	C42 H82 N O7 P	789.58815	11.825	No match	Invalid mass	66646625.98	93276140.6	61620120.7	82776530.7	121192772.1	87723880.37	91174849.05	109827563.6	77149070.04	46623494.66	54353704.36	106621419.6	1.056584587	0.07940827	0.660992919	0.555555556	0.243174783	PC
Com_316_pos	TAG (14:0-16:0-18:2)	C51 H94 O6	819.72275	16.054	No results	Invalid mass	5201435.48	18133423.17	688286498.2	10548916.98	78564654.04	117794272.1	69662769.14	11830314.4	2911127.89	2160309.046	4063738.239	98726371.3	4.850840985	2.278234887	0.2102195	0.75	1.137941873	TAG
Com_3170_neg	LPS 24:0	C30 H60 N O9 P	609.4015	8.602	Partial match	Full match	456277.2873	423663.0404	262981.7261	184553.7392	344081.1679	396301.2518	350228.7469	136561.3293	419698.2055	237949.7103	511674.0385	884571.2049	0.813898476	-0.297079248	0.776803225	0.555555556	0.528381051	PS
Com_3186_pos	PC (18:0e/13:0)	C39 H80 N O7 P	705.56725	11.284	Partial match	Full match	24982099.95	23772670.04	8626759.57	31094590.4	21914754.2	15152847.19	12418955.7	28988346.44	25681692.2	21771088.4	22779642.8	11563123.78	1.019000145	0.027154257	0.998827458	0.527777778	1.069064456	PC
Com_318_pos	PC (16:0/19:1)	C43 H84 N O8 P	773.5936	11.801	Partial match	Full match	1924250153	1532972795	686587739.3	1980117699	1301510663	796245532.8	1064652279	1126648443	1614114700	1416599410	2050455056	1604577755	0.926173308	-0.110645915	0.553081471	0.583333333	0.902882526	PC
Com_3194_pos	PC (19:2/20:4)	C47 H82 N O8 P	819.57817	11.813	Partial match	Full match	12770835.77	7536686.39	5069061.941	19040553.95	4076664.86	4295019.606	8739029.107	13141710.24	11452627.35	8218066.32	6833236.943	10457305.98	0.897128651	-0.156613208	0.379579955	0.666666667	0.658092667	PC
Com_3198_pos	PC (22:6e/22:4)	C52 H86 N O7 P	867.59935	8.912	No match	Invalid mass	8563638.834	31837681.51	195511.3641	1075835.174	379299.3544	13770761.99	1938565.92	6857637.122	2656535.516	14250643.92	2130446.904	277258.6029	1.985790385	0.989713343	0.999029715	0.5	1.246897816	PC
Com_31_pos	SM (d22:1/12:0)	C39 H79 N2 O6 P	702.56758	9.956	Partial match	Full match	38521538520	30299823889	15756802573	48005127978	22399535691	19304542740	22202664322	33985251933	43619864561	30801376124	45337127798	22144027913	0.879837934	-0.184690291	0.468184305	0.611111111	1.209296015	SM
Com_3207_neg	SM (d14:1/14:0)	C33 H67 N2 O6 P	664.48028	6.907	No results	Invalid mass	691366.3997	788704.3568	469362.5508	745614.8868	782737.7892	607030.5178	779615.1601	633330.7343	553551.3636	478334.0132	500567.1623	885258.0966	1.066348932	0.092679596	0.578369103	0.583333333	0.362537791	SM
Com_3208_pos	ACar 18:3	C25 H44 N O4	421.31904	1.602	No match	Invalid mass	13600179.32	10438349.59	5496783.215	21503106.12	13946657.66	9358942.67	14877882.68	17926025.03	12968296.92	4336803.501	13107869.97	20848444.64	0.884360116	-0.177294133	0.730273693	0.583333333	0.133896204	ACar
Com_320_pos	PS (19:2/19:2)	C44 H78 N O10 P	811.53637	10.713	Partial match	Full match	2509758952	1326008027	747372993.8	1832313143	1317205192	1047498482	1341367639	1589257529	1583526494	1420053760	1715972627	1222085859	0.989618533	-0.015055577	0.679425764	0.611111111	1.259246115	PS
Com_3214_pos	LPC 14:0	C22 H46 N O7 P	467.30116	1.748	Partial match	Full match	9095645.108	9533450.949	7107676.339	15005774.03	6967737.248	5757207.303	12746070.38	13918161.48	18892115.26	11877250.5	14573431.47	10859134.42	0.645227059	-0.632121152	0.017539512	0.861111111	1.516858766	PC
Com_3219_pos	PC (20:5e/17:2)	C45 H78 N O7 P	775.54966	12.737	Partial match	Full match	16267543.62	13658163.09	4592220.006	11734714.34	11255077.81	4702189.199	8709317.371	17934787.34	22684296.23	10943412.66	18439168.14	9111416.309	0.708360389	-0.497444555	0.197887708	0.666666667	1.01749552	PC
Com_3222_pos	PC (18:3/20:5)	C46 H76 N O8 P	801.52814	8.96	Partial match	Full match	12955946.3	20368285.95	4436771.344	34330051.42	6554693.561	14155591.56	7317651.505	14283090.6	11985347.7	11160445.94	12187844.18	17587888.33	1.245283354	0.316474053	0.914395358	0.555555556	1.290920251	PC
Com_3223_pos	SM (d18:0/12:1)	C35 H71 N2 O6 P	646.50503	7.888	Partial match	Full match	14376539.37	26956408.73	8889050.705	31663606.16	15627221.62	10279260.81	16784210.41	11449451.93	14514098.24	10380379.3	16363519.44	16105205.54	1.25929948	0.332621418	0.556233264	0.527777778	0.917821982	SM
Com_3227_pos	PC (20:0/20:0)	C48 H96 N O8 P	845.68842	14.971	Partial match	Full match	12558861.03	7282325.856	4043830.29	11171636.09	4802501.231	3759952.427	6577230.608	5686715.136	11412482.56	5753269.134	6177766.867	11138915.9	0.933101274	-0.099894423	0.601321087	0.583333333	0.76900674	PC
Com_3229_neg	LPE 19:1	C24 H48 N O7 P	493.31743	3.827	Partial match	Full match	355147.9593	291826.0717	438441.0665	216815.4423	481822.6776	127053.9022	493731.2906	188324.3476	418538.9164	226630.2555	246708.856	966493.8224	0.752277767	-0.410662641	0.533081246	0.583333333	1.481913344	PE
Com_322_neg	HexCer-NS (d18:1/23:0)	C47 H91 N O8	843.68146	14.208	No match	Invalid mass	67656389.03	96320564.57	55052327.95	49799568.23	94263980.75	107420376.6	88235924.78	110057959.8	67420808.89	64500258.3	54440143.75	86579419.43	0.998469323	-0.002209992	0.926441396	0.527777778	0.244969781	HexCer
Com_323_pos	SM (d24:1/13:0)	C42 H85 N2 O6 P	744.6148	11.746	Partial match	Full match	1992535287	1071152358	777696229.1	1642730775	1067910549	1011138057	626137648.9	1240884730	1133240516	1234187739	1596821461	1014726114	1.104756827	0.143728846	0.662924978	0.5	1.657675893	SM
Com_324_pos	TAG (15:1-18:1-18:2)	C54 H96 O6	857.74744	16.333	No results	Invalid mass	10395220.51	27450854.42	944881115.7	35887209.15	227309744.2	190783634.5	130851532.6	44718817.32	7994878.669	10393499.57	8286787.678	218350051.6	3.415889014	1.772261101	0.28362026	0.722222222	1.172251047	TAG
Com_325_neg	PS (22:0/18:2)	C46 H86 N O10 P	843.60004	13.2	Partial match	Full match	67795143.22	52667852.48	49962554.57	60391951.38	91959848.14	83653043.45	54757773.73	90002489.31	62882513.74	56893739.89	68582947.03	57645436.71	1.040089304	0.056707406	0.823394396	0.5	0.350586495	PS
Com_3261_pos	TAG (15:0-18:2-18:3)	C54 H94 O6	860.68655	16.013	No match	Invalid mass	1871597.705	7615795.501	13002838.85	2125148.471	10086563.94	6571290.936	9041226.621	3735651.902	1378508.169	1553831.459	1394014.437	11616507.16	1.437103392	0.52316386	0.340659313	0.694444444	1.31671514	TAG
Com_3267_pos	PC (21:2/20:5)	C49 H84 N O8 P	845.60527	12.73	No results	Invalid mass	14246208.67	20202018.69	6947615.675	31869735.78	10633685.05	15092271.32	10652270.9	34308444.98	22145435.01	15798594.18	9829503.556	11564676.24	0.949113668	-0.075347216	0.845098373	0.444444444	0.703996303	PC
Com_3275_pos	LPC 20:2	C28 H54 N O7 P	547.36388	2.832	Partial match	Full match	5635692.967	11395570.96	3902602.491	6290962.9	6912880.86	5133378.15	5045821.567	3378768.074	7336487.642	8414211.449	10452414.35	6593093.403	0.952700861	-0.069904801	0.847568189	0.555555556	0.540116054	PC
Com_3277_pos	LPC 22:0	C30 H62 N O7 P	579.42656	7.934	Partial match	Full match	18228987.84	14064290.82	5561668.852	18184954.4	13609165.66	13440398.39	9340427.589	18272445.9	14195106.1	15270753.48	14756526.17	10627250.85	1.00760292	0.010927208	0.87425868	0.555555556	1.213321845	PC
Com_3284_pos	stearoylcarnitine	C25 H49 N O4	427.36574	2.815	Full match	No results	4172399.179	633262.6034	467662.9993	20694221.88	20957756.74	1291968.327	1824815.521	7030519.939	5269088.764	6947930.314	18376416.51	916601.7301	1.19452066	0.256431807	0.631161695	0.583333333	0.83627258	FA
Com_3296_pos	SM (d27:1/23:1)	C55 H109 N2 O6 P	924.80327	15.965	No results	Full match	4634541.227	4076244.838	7273508.336	8602952.251	3530098.07	359118.2012	2865394.121	124398.3119	3433349.796	169206.8903	8999714.502	8049930.901	1.204486487	0.268418208	0.421721021	0.638888889	0.755979437	SM
Com_32_pos	PC (18:0/18:2)	C44 H84 N O8 P	785.5937	11.534	Partial match	Full match	57780657741	47741136285	20670087950	50438346402	32796895761	27826564735	28054685729	55293966358	68611110911	74583281145	69647810349	26686524471	0.734810502	-0.444555849	0.280408266	0.722222222	1.087098228	PC
Com_3306_pos	PC (19:0/20:0)	C47 H94 N O8 P	831.68353	13.114	No match	Invalid mass	4494880.575	5626868.059	2246263.417	6535696.302	4265521.485	5068527.524	3677854.236	6382245.859	895619.5211	4650537.716	8621463.288	5096825.414	0.962939284	-0.05448326	0.778765457	0.527777778	0.656140892	PC
Com_3311_neg	OxPC (18:0-18:1+2O)	C44 H86 N O10 P	865.60542	9.219	No match	Invalid mass	404523.7908	104184.4568	59709.81445	78907.90509	73200.94618	133709.8648	75762.26837	222109.2695	89411.62313	408340.9832	108914.2295	68530.47085	0.877879076	-0.187905866	0.729476425	0.583333333	0.862157229	PC
Com_3315_pos	PC (18:0/18:3)	C44 H82 N O8 P	783.57812	8.814	Partial match	Full match	13743096.86	15409988.85	2311682.947	8166603.937	3577964.791	11070166.08	3510127.97	23358140.88	3939643.261	17142292.74	7932782.267	1598280.575	0.944298998	-0.082684356	0.800899803	0.527777778	1.670727785	PC
Com_3319_neg	N-myristoylsphingosine-1-phosphocholine	C37 H75 N2 O6 P	674.53456	9.156	Full match	No results	44397.26454	37697.53154	54623.7944	65955.0136	58780.67402	54155.7441	61422.70533	56851.17572	75072.36609	80977.70561	61494.25571	50166.55073	0.81767483	-0.290400864	0.092306328	0.777777778	0.502135531	SM
Com_3332_pos	BMP (18:1/18:2)	C42 H77 O10 P	789.55251	9.31	No match	Invalid mass	11095933.99	11881641.28	7040704.198	19440458.5	7347219.039	6566957.414	5726058.003	8833581.353	5536372.527	7578259.539	10368662.37	11429915.89	1.280963494	0.357229362	0.350830552	0.638888889	1.715124714	BMP
Com_333_neg	PC (17:0/18:1)	C43 H84 N O8 P	819.59999	11.835	No match	Invalid mass	64648076.18	76094601.36	70391000.58	76355826.78	67223246.64	52646728.2	66857753.17	50188295.59	67786689.16	50154093.03	56478810.76	102229857.2	1.034706978	0.049222264	0.647641726	0.666666667	0.40098125	PC
Com_3346_pos	PC (18:4/20:5)	C46 H74 N O8 P	799.51311	9.253	Partial match	Full match	4899621.739	6610280.942	3259729.3	5777877.381	6362853.798	2874150.794	9598824.921	6174734.927	2466880.919	1520353.056	172936.1655	2466817.67	1.329633293	0.411028412	0.230589898	0.722222222	1.128370212	PC
Com_3348_pos	PC (17:1/22:6)	C47 H80 N O8 P	817.57378	11.663	No results	Invalid mass	18978504.76	19358373.23	6603233.62	23407914.19	19846607.16	10023857.37	10670496.49	17163684.57	21398379.22	23716348.52	21379413.14	11897511.81	0.924619623	-0.113068114	0.627077796	0.611111111	1.08687158	PC
Com_3349_neg	LPG 18:3	C24 H43 O9 P	506.26539	1.635	Not the top hit	Full match	49767.50727	77466.80772	71144.38983	62784.56169	88067.16115	51765.98206	79552.96037	49541.23199	75561.46383	1355518.999	38833.81621	81159.22214	0.238664516	-2.066944008	0.423473749	0.555555556	0.954888932	PG
Com_3353_pos	LPC 20:1	C28 H56 N O7 P	549.37942	4.452	Partial match	Full match	17236685.41	16388131.8	8238334.675	20933981.04	11167136.54	9529332.63	9675959.248	17144390.95	16359566.59	16427162.77	13065558.82	15658373.85	0.945235427	-0.081254392	0.606319218	0.527777778	0.893740538	PC
Com_3354_pos	Cer-NDS (d18:0/22:0)	C40 H81 N O3	623.62204	14.7	Partial match	Full match	2852178.322	2744706.336	2116462.348	2440057.509	2039411.965	2472642.595	2643220.175	1814547.893	4048324.713	4609971.352	3610574.526	3749972.217	0.71620539	-0.481554719	0.091139045	0.777777778	1.10418427	Cer
Com_335_neg	PE (19:0/20:4)	C44 H80 N O8 P	781.5629	11.975	Partial match	Full match	45176954.28	74963972.25	41877699.24	89721683.29	34975790.24	99594388.43	29463625.76	107684572.7	72516823.91	49533867.44	30026668.01	57372126.74	1.114578963	0.156498828	0.630773649	0.583333333	1.133036065	PE
Com_335_pos	PE (18:1/20:4)	C43 H76 N O8 P	765.53124	10.604	Partial match	Full match	1507183826	1161934747	713472790.8	2104117158	986706857.1	585418860.9	1183387187	1182180982	1960730404	938899927.1	2198454606	1284161334	0.806925466	-0.309492675	0.295736482	0.694444444	0.763242183	PE
Com_3366_pos	LPE 20:3	C25 H46 N O7 P	503.30105	2.45	Partial match	Full match	7498907.05	11555012.62	3959997.679	9147482.293	6720161.877	4845883.096	2914861.082	2902385.748	5129912.673	5294755.057	9661294.988	4467264.392	1.439801193	0.525869619	0.142868875	0.722222222	2.126028637	PE
Com_3369_neg	Cer-BDS (d15:0/28:2)	C43 H83 N O4	723.6385	15.032	No results	Invalid mass	50535.87893	39298.51532	780381.6695	47758.88859	61391.70138	52132.33412	51334.01539	48311.48175	81215.89509	89756.67709	64067.76741	53615.1308	2.656441972	1.409495198	0.65610557	0.666666667	0.714293372	Cer
Com_3369_pos	PE (18:0/18:3)	C41 H76 N O8 P	741.53138	9.146	Partial match	Full match	15042138.02	9910145.448	5042710.553	11178245.31	5298829.699	7332104.653	5073572.103	22393144.95	8531769.343	17772967.39	12939540.39	5374692.263	0.746391917	-0.421994732	0.499990814	0.638888889	1.241271535	PE
Com_3391_pos	1,2-dioctanoyl-sn-glycero-3-phosphate	C19 H37 O8 P	424.22243	1.271	Full match	No results	8589928.565	1733176.367	672378.1842	1791927.324	1028789.89	694682.0712	1018524.026	1894712.515	2672232.961	39772580.97	4449810.61	843122.1679	0.286487674	-1.803455023	0.349593238	0.694444444	0.93741817	PA
Com_33_neg	PE (18:1e/22:4)	C45 H82 N O7 P	779.58438	13.058	Partial match	Full match	665538840.2	677230966	718065731.5	670881878.2	665052972.7	665849625.2	834867380.8	697611921.5	460872643.6	379120748.5	485255073.6	768982087.8	1.120194384	0.163749101	0.290067061	0.527777778	0.537140149	PE
Com_33_pos	PC (16:2e/21:2)	C45 H84 N O7 P	781.59906	11.53	Partial match	Full match	57237565759	43230461687	17666243238	47491798442	28168801694	21939593513	25207798248	48236722782	64603835894	61573495589	58161206420	21979230699	0.771134897	-0.374944838	0.358578575	0.75	1.21878003	PC
Com_3406_pos	1-palmitoyl-2-arachidonoyl-sn-glycero-3-phospho-(1'-sn-glycerol)	C42 H75 O10 P	770.50597	10.6	Full match	No results	32223404.75	14245969.19	11494277.83	19284516.86	15206676.77	8143138.796	13347601.01	15584443.06	38060862.91	30839348.27	40394271.42	14201951.28	0.659968436	-0.599531068	0.189013003	0.694444444	0.981787596	PG
Com_3408_pos	PE (18:1/24:4)	C47 H84 N O8 P	821.59113	13.646	Partial match	Full match	11579450.18	14723136.08	3635988.219	16991069.54	4368078.792	10745872.55	5882156.667	30545468.41	18505816.64	16036995.61	9773954.341	7377141.522	0.704068496	-0.506212305	0.371558827	0.638888889	0.947005458	PE
Com_340_pos	TAG (18:1-18:2-18:3)	C57 H98 O6	900.71807	16.206	No match	Invalid mass	370154599.3	698676823.7	963305309.4	293403418.7	772043596.4	679263621.7	829379584.2	557172915.4	218997866.9	238930721.7	239548681.9	873109931.7	1.277196125	0.352980081	0.328283997	0.666666667	1.263740021	TAG
Com_3411_pos	LPC 24:0	C32 H66 N O7 P	607.45827	9.107	Partial match	Full match	11465396.59	9415309.252	5480389.239	15074275.37	7961465.675	6884144.337	8284467.794	11137549.13	13719873.44	7523055.567	7840031.874	17539410.28	0.852169005	-0.230788516	0.439630328	0.611111111	0.45032928	PC
Com_341_pos	PC (22:3e/18:4)	C48 H84 N O7 P	817.58373	8.789	No match	Invalid mass	663170930.4	733676432.8	1016164.975	17466982.17	4103483.211	593773691.1	29013915.57	581797404.8	91334641.38	769421773.6	139839815	725454.4426	1.248785106	0.320525235	0.857876225	0.5	1.278090722	PC
Com_3429_neg	3-hydroxytetradecanoylcarnitine	C21 H41 N O5	387.29896	3.067	Full match	No results	241897.9765	470004.6432	435902.4074	353902.1628	612200.5823	477807.1051	451199.7096	410299.9264	293686.4089	330994.0829	304658.3996	489145.9694	1.136724781	0.184882997	0.508084063	0.638888889	1.103045065	FA
Com_3446_pos	PE (18:1e/22:1)	C45 H88 N O7 P	785.63031	14.763	Partial match	Full match	10395262.45	10797920.7	2803605.194	7678402.444	4498001.259	7274786.213	4176486.01	29418668.55	12187666.47	5940145.422	3927408.896	8361744.711	0.678746122	-0.559056045	0.577272897	0.444444444	0.759123357	PE
Com_3453_pos	PC (21:0/22:1)	C51 H100 N O8 P	885.71923	15.282	Partial match	Full match	4050766.006	3749904.73	2451028.233	3954075.288	2098302.474	855428.9589	2887046.387	958416.5994	3172674.57	392419.1177	1764408.813	7950038.929	1.002014672	0.002903634	0.580159314	0.611111111	0.504042564	PC
Com_3477_pos	5-Acetamidopentanoic acid	C7 H13 N O3	159.08933	0.953	Full match	No results	8946549.377	7452068.333	5326553.624	18513435.48	5381307.876	4871920.513	5126685.94	15738596.76	17950750.42	10474374.2	16891172.39	16403389.14	0.611392556	-0.709829108	0.091179271	0.722222222	1.149272023	FA
Com_3479_pos	PC (18:4e/23:0)	C49 H92 N O7 P	837.66155	13.098	No results	Full match	1557350.814	1080016.455	939616.996	3656616.334	2783641.358	1682159.442	1211653.64	2720605.18	602249.5041	680713.5269	1682221.467	2208435.584	1.28481847	0.361564538	0.417589191	0.611111111	0.540136976	PC
Com_347_pos	TAG (15:0-16:0-16:0)	C50 H96 O6	809.74724	16.952	No results	Invalid mass	29933057.52	302082245.9	169440631.9	93183271.99	572348346.9	1166181405	350770014.3	59346719.12	11216166.75	13563769.34	28586544.24	259161905.5	3.2286511	1.690931547	0.115569364	0.777777778	1.364455218	TAG
Com_3485_pos	DAG (18:1/22:3)	C43 H76 O5	689.59618	13.823	No results	Invalid mass	404079.8316	466529.3776	3947767.28	326305.5698	319060.8717	887678.4115	816790.1201	335528.0489	327466.1795	598875.4348	796585.0035	1369415.999	1.496331901	0.581430214	0.954828716	0.583333333	1.070888205	DAG
Com_3488_pos	PC (20:4e/21:1)	C49 H90 N O7 P	835.65108	13.988	No match	Invalid mass	18416343.71	24327258	7624350.624	20334046.61	11400720.92	8984963.33	12999309.97	22282252.95	16870648.34	14981912.18	18420393.45	10390176.9	0.949376975	-0.074947033	0.625905707	0.555555556	0.529195021	PC
Com_3493_pos	PE (18:0e/18:2)	C41 H80 N O7 P	729.56706	12.637	Partial match	Full match	11196058.39	7421691.831	3003352.497	10822268.71	6048391.655	4089033.583	3763138.515	7754213.701	5071253.218	5237370.04	8328225.105	5376895.433	1.198409322	0.261120751	0.669841452	0.583333333	1.80913581	PE
Com_3498_pos	PE (14:0/18:2)	C37 H70 N O8 P	687.48393	9.541	Partial match	Full match	6326244.941	11456300.54	4866648.147	22824023.81	6913933.613	4051959.854	5826471.938	10286421.18	12277749.64	8503508.063	11809760.58	9635747.682	0.967422707	-0.047781695	0.518946706	0.666666667	0.765165413	PE
Com_349_pos	DAG (18:1/18:1)	C39 H72 O5	637.5646	13.359	No results	Invalid mass	33199329.16	69401496.12	378001315.3	56981011.27	27774021.14	94408403.04	71934792.8	31785509.97	81999228.2	110731321.4	151712339.1	114606091.8	1.172355343	0.229409919	0.710769402	0.666666667	1.04446792	DAG
Com_350_pos	LPC 18:1	C26 H52 N O7 P	521.34809	2.591	Partial match	Full match	1136413600	1416512262	601240293.3	1122264462	564426403.1	760985907.5	673343191.8	418770287.5	1141426627	1140431634	1542383411	925816899.6	0.958863053	-0.060603314	0.938271354	0.583333333	0.948879502	PC
Com_3531_pos	PC (18:3/18:4)	C44 H74 N O8 P	775.51571	8.803	Partial match	Full match	5562024.536	8311262.954	1581684.616	6658822.477	5490278.758	4415690.552	3004570.433	7087097.777	4365800.859	7223002.296	4174693.419	3282081.132	1.098928979	0.136098151	0.886342761	0.611111111	1.474728448	PC
Com_3539_pos	PE (18:1/18:3)	C41 H74 N O8 P	739.51543	8.156	Partial match	Full match	17952307.55	14141034.74	1756422.189	12116638.46	2854988.62	6141468.246	5709906.703	20729199.86	7684637.568	30126493.63	9389066.417	2042404.938	0.726237032	-0.461487597	0.613432024	0.416666667	1.218307598	PE
Com_353_pos	TAG (14:0-16:0-16:0)	C49 H94 O6	795.73143	16.954	No results	Invalid mass	7530790.268	90587083.72	38987768.37	130639170.4	435216421.5	1147170816	420716472	27426261.06	4703708.301	2267780.697	45165223.57	327929268.7	2.233895899	1.159561957	0.337871055	0.694444444	0.945436976	TAG
Com_3540_pos	Adipic acid	C6 H10 O4	146.05787	1.171	Full match	No results	34250931.72	14627742.45	4740314.012	26012848.69	8732968.105	4412608.468	14564140.43	16510214.03	24027797.38	27206092.76	26209694.08	14346706.63	0.755118881	-0.405224304	0.198228662	0.666666667	1.085492466	FA
Com_3548_pos	PC (22:5e/17:2)	C47 H82 N O7 P	803.58128	13.751	Partial match	Full match	3194197.598	3181706.33	1202431.526	4219221.195	1123045.483	1621224.581	2583772.44	3482176.891	2737638.231	2802095.914	6182163.027	2000536.929	0.734866836	-0.444445251	0.221327286	0.638888889	0.66246641	PC
Com_355_neg	PC (16:0e/22:4)	C46 H86 N O7 P	841.62066	11.75	No results	Invalid mass	27238003.29	28985447.99	41608839.21	40442759.31	54694962.08	52054525.01	52303394.06	42865286.65	34843376.37	25844757.13	42287615.64	40362121.62	1.027328329	0.038897333	0.921319071	0.472222222	0.785866247	PC
Com_3575_pos	PC (15:1/15:1)	C38 H72 N O8 P	701.49921	8.322	Partial match	Full match	11549098.6	15513656.91	2671698.69	11162767.62	2639952.119	11831281.22	5975855.687	9864589.951	7812732.379	13998104.37	9060957.646	4469724.044	1.081796218	0.113428759	0.84432904	0.583333333	1.372304617	PC
Com_3580_pos	PC (22:4/22:5)	C52 H86 N O8 P	883.59414	7.775	No results	Invalid mass	14518792.55	14244025.88	344743.4571	3298158.053	1514419.334	11769652.95	4222726.206	8197327.875	3357688.086	14520380.08	5864156.462	459235.62	1.247621598	0.319180433	0.986627325	0.472222222	1.498557805	PC
Com_3587_pos	PG(16:0/22:6(4Z,7Z,10Z,13Z,16Z,19Z))	C44 H75 O10 P	794.50746	9.349	Full match	No results	9169782.01	7769339.71	5010477.759	17540261.25	6289579.192	4635973.01	5009120.786	7373547.244	6054404.053	8657332.129	10792213.22	10437410.93	1.043278357	0.061124135	0.902562588	0.555555556	0.993682851	PG
Com_358_pos	PC (14:0/16:0)	C38 H76 N O8 P	705.53059	10.003	Partial match	Full match	1134990356	1391071907	733124689.6	2012404182	818047318	551556566.9	678081807.2	1047104007	1836724424	922879404.1	1386920958	1330723816	0.922076431	-0.117041755	0.614293272	0.555555556	0.839846193	PC
Com_3591_pos	PC (19:0/20:2)	C47 H90 N O8 P	827.62584	11.9	No results	Invalid mass	7654928.314	15086100.18	4418756.752	14652754.31	15679741.71	5548236.752	9674681.657	17914121.14	16375597.58	13419302.59	8424635.965	12343693.34	0.806639523	-0.310004	0.279240186	0.666666667	0.395739116	PC
Com_3595_pos	LysoPC(18:4(6Z,9Z,12Z,15Z))	C26 H46 N O7 P	515.29872	1.921	Full match	No results	5701765.699	6378996.458	3727023.842	6765012.094	5031544.983	2534906.237	3719111.223	4731047.439	5277377.311	6133687.996	8229001.308	6028238.196	0.883370652	-0.178909192	0.454558613	0.555555556	0.698518502	PC
Com_35_neg	PE (16:0/18:0)	C39 H78 N O8 P	719.54774	11.143	Partial match	Full match	1010694416	880965683.3	930942056.6	1125541910	835112981.3	943970825.9	1016896006	843283950.1	993183237.4	996487471.7	886266374.6	973482210.5	1.003087541	0.004447518	0.989164154	0.555555556	0.195277651	PE
Com_3608_pos	PC (20:3/22:6)	C50 H82 N O8 P	855.57878	9.393	Partial match	Full match	2475053.089	3521590.869	3683043.061	7460362.244	6597895.782	2807085.042	6112453.25	3434966.293	4381116.467	918892.0368	5086910.634	4342805.029	1.093416524	0.128843083	0.676790051	0.5	0.281635977	PC
Com_360_neg	PS (18:0/22:3)	C46 H84 N O10 P	841.58423	12.333	Partial match	Full match	27589166.35	17675882.27	24650718.82	22409033.62	24362113.01	29239738.91	32596074.38	26489367.26	23859299.63	31237758.2	34940531.19	35485159.07	0.790466843	-0.339223146	0.035092123	0.833333333	1.061665418	PS
Com_3612_pos	PC (22:3/22:4)	C52 H90 N O8 P	887.64104	11.683	Partial match	Full match	3554283.844	2648655.286	2613993.904	3803006.893	1830796.686	2185082.522	6692145.029	2777463.868	3390368.226	3422868.425	4038599.095	1776538.931	0.752820685	-0.409621825	0.293711126	0.666666667	0.466388337	PC
Com_3617_pos	HexCer-NS (d18:1/24:2)	C48 H89 N O8	790.63286	13.398	No match	Invalid mass	9284992.956	20036700.03	3289287.906	14205048.03	7711291.594	9153549.179	11851103.89	24855345.25	8063864.226	10493056.49	8787739.799	9808037.73	0.862193404	-0.213916569	0.505288485	0.611111111	0.309275677	HexCer
Com_361_pos	TAG (15:0-17:1-19:1)	C54 H100 O6	861.77834	15.991	No results	Invalid mass	8082935.033	42300740.3	191264887.3	15109185.21	110567941	402518296.6	128205763.4	18444652.4	4893312.483	6788021.589	6068880.896	104821958.1	2.8595074	1.515766639	0.217827096	0.75	1.041176958	TAG
Com_364_pos	DAG (18:1/18:2)	C39 H70 O5	635.54921	12.486	No results	Invalid mass	86312832.23	102595837.5	497549322.3	160342899.1	66682027.15	165023868.7	87335914.55	66148862.16	183408725.7	235611367.4	204957788.7	265147831.6	1.03442925	0.048834975	0.808418315	0.611111111	0.741426844	DAG
Com_3655_pos	PE (16:0/20:5)	C41 H72 N O8 P	737.50001	9.827	Partial match	Full match	9556139.949	7605098.358	4572721.121	16540820.42	5825848.958	3303708.698	6305172.855	7954011.545	8107227.837	9984237.735	9942388.036	5836298.979	0.984936433	-0.021897478	0.610948154	0.666666667	1.222723351	PE
Com_3661_pos	1-arachidonoyl-sn-glycero-3-phosphoethanolamine	C25 H44 N O7 P	501.28392	2.753	Full match	No results	17157037.42	6740827.396	2737596.775	13715518.02	5676086.235	7598793.846	5009494.203	12574252	8167316.503	18016058.33	15116587.18	6237337.891	0.823479703	-0.280195004	0.468270284	0.611111111	1.280950901	PE
Com_3664_pos	1-hexadecyl-2-[(9Z,12Z)-octadecadienoyl]-sn-glycero-3-phosphocholine	C42 H82 N O7 P	743.58326	13.764	Full match	No results	18309209.82	10858671.19	4213511.065	14389129.66	9083550.002	9405413.203	9969716.213	23773681.16	16163113.48	10349979.59	9928674.668	12833735.58	0.798125299	-0.325312839	0.316507213	0.666666667	0.77590456	PC
Com_3685_pos	PC (17:0/17:0)	C42 H84 N O8 P	761.59457	13.801	Partial match	Full match	5635801.671	3436844.428	1737763.935	4673963.816	3794776.842	1921841.559	4259939.11	5365938.072	5600915.821	3595884.148	3686057.161	9883930.932	0.654499779	-0.611535389	0.102678766	0.722222222	1.443908381	PC
Com_3719_pos	HexCer-NS (d18:1/21:0)	C45 H87 N O8	769.64319	13.27	Partial match	Full match	5659165.343	13934581.29	3916050.987	9559332.551	6605266.37	6042501.282	13064512.56	11884312.6	9572758.28	6054033.063	5572347.261	8611317.229	0.834870309	-0.260375993	0.369108143	0.638888889	0.539189734	HexCer
Com_371_neg	PS (22:1/18:2)	C46 H84 N O10 P	841.58428	11.96	Partial match	Full match	28197724.8	59967945.52	27184953.05	76089644.12	21079043.18	87257409.36	23162066.65	90449214.39	59935387.8	34530524.75	17681279.23	40787966.75	1.124669759	0.16950144	0.737015798	0.555555556	0.725913376	PS
Com_3727_pos	PS (20:3/20:4)	C46 H76 N O10 P	833.52087	9.487	Partial match	Full match	2835657.721	5495950.848	1935142.621	3681957.984	6778045.805	3995640.557	13013011.07	7590925.201	3927666.791	3427882.68	4106306.424	6140888.515	0.647069965	-0.628006381	0.176724723	0.722222222	1.506808944	PS
Com_372_pos	TAG (16:0-18:2-18:3)	C55 H96 O6	874.70237	16.168	No match	Invalid mass	287168155	624778981.9	866213041.3	278214276.9	756309448.9	600234574.4	913914513.7	516324394.6	197623762.5	196547547.7	168074551.6	884069134.7	1.186460811	0.246664449	0.408938439	0.611111111	1.284941277	TAG
Com_373_neg	PI (18:0/22:4)	C49 H87 O13 P	914.58922	11.427	Partial match	Full match	41311335	70821981.66	53087499.76	60091502.35	43244843.18	60491475.2	67311562.48	67787792.78	34278037.63	38744043.37	56505859.67	53488248.69	1.034368306	0.048749976	0.746982283	0.555555556	0.355045817	PI
Com_374_neg	SM (d14:0/26:0)	C45 H93 N2 O6 P	834.68434	13.872	No results	Invalid mass	79248880.65	66140771.33	52268518.32	52576604.59	70809555.6	86428480.33	59796660.08	64645405.29	45289589.19	59031392.42	46072433.33	33243298.12	1.322625378	0.403404489	0.056626419	0.833333333	1.949478496	SM
Com_3762_pos	PC (22:5e/18:5)	C48 H78 N O7 P	811.53523	6.463	No match	Invalid mass	9897270.363	4909115.857	358883.2715	5449720.768	1730910.325	1559978.665	2808484.622	5212956.88	6189160.557	16354294.11	6594244.462	425959.8315	0.636046703	-0.652795392	0.522294684	0.666666667	1.405784363	PC
Com_377_pos	PC (16:0/15:1)	C39 H76 N O8 P	717.53113	11.556	Partial match	Full match	1987987440	1366244035	596339159.4	2041555442	835071596	560165622.9	1107274131	1184128551	2109760525	1867395970	2264192387	1227224736	0.756903815	-0.401818117	0.20816493	0.694444444	1.119909637	PC
Com_378_neg	Cer-NP (t18:0/20:0)	C38 H77 N O4	657.59166	13.023	No results	Invalid mass	5053062.776	2380007.869	95590073.83	1643099.704	7362934.551	1110069.573	5793637.332	153873.7085	17430908.05	1486661.644	4095104.608	17068905.78	2.457994402	1.29748163	0.70892815	0.5	0.771757639	Cer
Com_3790_pos	PC (22:0/22:0)	C52 H104 N O8 P	901.73731	14.214	No results	Invalid mass	375769.92	358070.697	595459.2953	304432.8717	183122.8992	3286830.618	227451.2622	307015.5861	404442.9719	976908.6704	363728.5038	441086.8187	1.875918132	0.907596868	0.673716115	0.527777778	0.289437136	PC
Com_3795_pos	PC (10:0/22:3)	C40 H74 N O8 P	727.51392	8.627	Partial match	Full match	8351318.869	14170401.26	5515787.174	16509921.76	7738157.581	7987262.981	3189224.054	9926973.785	9599307.589	11497925.44	14681566.89	8810589.118	1.044488981	0.062797272	0.817848187	0.583333333	1.555593625	PC
Com_37_pos	PC (16:0/20:1)	C44 H86 N O8 P	787.60931	12.386	Partial match	Full match	43332082861	34134303484	14038834303	37203809448	22637281572	17480623411	23636756237	35791700336	48074466883	42985322501	46006175236	26572008917	0.756845999	-0.401928321	0.177731269	0.75	1.16159644	PC
Com_380_neg	Cer-NDS (d14:0/28:2)	C42 H81 N O3	693.62801	15.126	No results	Invalid mass	401833.5152	651715.9885	94108716.04	669567.0536	50864534.72	3631921.178	1627279.22	583875.1506	671410.6456	802118.4092	541753.5891	597773.1127	31.16122319	4.96167996	0.153813877	0.666666667	1.106768878	Cer
Com_3813_pos	PC (17:2/22:6)	C47 H78 N O8 P	815.54239	12.896	No results	Invalid mass	25447519.46	11476973.38	4865660.837	22282797.14	11615416.8	1557806.297	6415448.132	5358960.38	7599782.338	26021754.85	5948768.766	8551756.48	1.289661523	0.366992474	0.867688775	0.555555556	1.385584312	PC
Com_3816_pos	PC (18:1/18:3)	C44 H80 N O8 P	781.56184	7.978	Partial match	Full match	7650660.35	6266596.727	303904.7232	1546209.6	544400.5345	2532966.475	2193066.776	9461521.661	3492637.392	9831292.551	3837226.127	506734.6554	0.642672071	-0.637845317	0.382803023	0.666666667	1.046797127	PC
Com_3828_pos	PC (22:2/22:3)	C52 H94 N O8 P	891.67113	13.509	Partial match	Full match	9415973.216	12657347.92	4269063.926	18448455.01	6407442.274	6374589.168	5234217.593	13471683.41	11084646.04	5356146.586	7645038.127	8272196.985	1.127466549	0.17308463	0.821947794	0.472222222	0.99991727	PC
Com_383_neg	PS(18:1(9Z)/22:6(4Z,7Z,10Z,13Z,16Z,19Z))	C46 H76 N O10 P	833.51927	10.735	Full match	No results	74431814.12	63009101.49	92737637.56	57772203.38	67952665.03	65168168.8	88667319.64	63886794.46	54423816.41	114923293.1	64176863.31	74500578.39	0.914222959	-0.129382045	0.601302993	0.555555556	1.025546385	PS
Com_384_pos	PC (18:0/15:1)	C41 H80 N O8 P	745.55321	11.878	No results	Invalid mass	1526744164	1281906395	549466439.4	1476000288	1039414517	704935632.9	1010965347	1594090180	1219658917	1133497705	1816665680	906256371.6	0.856444799	-0.223567833	0.370138969	0.611111111	0.991423913	PC
Com_3850_pos	LPC 22:6	C30 H50 N O7 P	567.33161	1.894	Partial match	Full match	6806776.338	11338272.33	3961038.903	3672381.906	7781701.826	4264057.483	8297698.792	1393526.732	6807946.56	3331541.48	8076995.152	7041409.606	1.082265608	0.114054607	0.666612103	0.5	0.397468328	PC
Com_3853_pos	PC (22:4e/22:2)	C52 H94 N O7 P	875.68358	14.259	No results	Invalid mass	9477656.54	12757061.73	4096345.794	13615081.71	4081813.144	3760707.552	8432856.851	10917259.1	10569012.08	4729745.486	4284383.304	11094114.96	0.955250391	-0.066049151	0.692658189	0.583333333	0.217941449	PC
Com_3867_pos	PC (18:5e/2:0)	C28 H48 N O7 P	541.31761	1.594	Partial match	Full match	3327382.695	11303277.26	4039448.33	8686875.381	6775546.881	4880778.157	3373115.172	3561337.845	4077691.535	2182513.268	8471839.711	3002341.87	1.58148132	0.661276516	0.112941089	0.777777778	1.698821676	PC
Com_3882_pos	PC(P-16:0/16:0)	C40 H80 N O7 P	717.56753	13.42	Full match	No results	8424899.537	7782864.182	3098717.874	8577144.528	6579673.799	6892648.623	7414415.78	12281380.24	8739724.019	11037729.78	6050585.296	10782472.86	0.734481624	-0.445201698	0.11791758	0.777777778	1.012734649	PC
Com_3887_pos	Cer-NDS (d18:0/18:0)	C36 H73 N O3	567.55919	11.906	Partial match	Full match	9111632.928	11571477.86	4981667.125	11694714.86	8579384.583	4407556.717	10822184.81	16513331.19	12841586.3	5925053.366	6066251.085	7810099.218	0.839407939	-0.252555987	0.497832568	0.611111111	0.34815432	Cer
Com_3888_pos	PC (22:5e/19:2)	C49 H86 N O7 P	831.59983	8.995	No match	Invalid mass	4254101.337	5365782.533	152799.7521	569482.7997	335833.4373	2736028.122	592812.4754	5026183.566	1748667.25	6495387.281	1305407.448	261223.0379	0.869365214	-0.201965724	0.703800004	0.416666667	1.002427586	PC
Com_38_pos	TAG (14:0-16:0-18:0)	C51 H98 O6	823.76297	17.17	No results	Invalid mass	2573782052	6559480541	995946689.8	8424101866	11249644131	24721958546	12535731419	4668741310	502198542.1	806097120.6	7071743838	6074332812	1.722264781	0.78430696	0.406870596	0.666666667	0.804397416	TAG
Com_390_pos	TAG (17:1-19:0-19:2)	C58 H106 O6	915.8087	16.702	No results	Invalid mass	19115091.33	46667168.03	585301548.6	14226924.73	153436944.9	145945302.9	167391032.4	51235940.74	15639683.38	23341591.93	27998157.25	169514592.3	2.119640677	1.083819719	0.586002495	0.5	1.373294237	TAG
Com_3912_pos	PC (16:2e/26:2)	C50 H94 N O7 P	851.67708	13.659	Partial match	Full match	1591004.338	3382752.726	1477770.838	1385311.698	2736489.531	2404345.103	2484129.745	3834033.89	1306295.148	787647.6148	1827425.251	2456898.657	1.022151418	0.031608927	0.767454851	0.472222222	0.319138336	PC
Com_3918_pos	PC (16:0/18:3)	C42 H78 N O8 P	755.54666	7.927	Partial match	Full match	8387103.804	6981578.982	779252.6698	4266208.11	1127282.603	4018369.287	2015460.528	8750249.948	2401421.589	7722767.027	3744152.892	568574.6683	1.014171888	0.02030219	0.946472975	0.527777778	1.613362932	PC
Com_391_pos	PE (18:0/22:4)	C45 H82 N O8 P	795.57778	12.455	Partial match	Full match	1286777663	981898306.2	556623675.7	1213921977	662202850.7	591037055	865605167.9	1093816515	923919940.2	1282063714	1827603442	655004061.6	0.796096767	-0.328984292	0.294379435	0.638888889	0.988642699	PE
Com_393_neg	SM (d14:1/18:0)	C37 H75 N2 O6 P	720.54296	8.877	No results	Invalid mass	36812157.02	44907696.77	38195506.15	55197563.56	8296961.92	68769789.72	47440563.71	61843916.15	34114909.77	33390893.93	39871618.79	40977648.08	0.978808086	-0.030902076	0.617845656	0.527777778	0.475787313	SM
Com_393_pos	TAG (13:0-18:1-18:2)	C52 H94 O6	831.73185	16.305	No results	Invalid mass	8121717.035	21508188.57	467095139.5	13056737.25	167211088.5	206977970.4	88119686.23	11952963.59	3261134.686	3841430.538	11561791.24	148469866.5	3.308189016	1.726041666	0.221368863	0.777777778	1.176553657	TAG
Com_394_pos	TAG (18:2-18:2-22:4)	C61 H102 O6	947.7941	16.387	No results	Invalid mass	14023619.59	41368027.98	780291650.1	12901475.77	216043885.3	228880311.4	119784512	15672686.45	4820157.085	4194490.779	6569767.632	124302972.6	4.697782464	2.231979909	0.134920252	0.777777778	1.252749963	TAG
Com_395_pos	PC (18:0/18:0)	C44 H88 N O8 P	789.62543	13.394	Partial match	Full match	811269231.6	696947045.1	540480484.7	1331702614	573754706.2	506948072.6	704790725.8	741463076.2	1562309274	1599262080	767648103.2	1194063358	0.679058877	-0.558391429	0.101790835	0.805555556	0.929015404	PC
Com_396_neg	PE (18:2e/20:1)	C43 H82 N O7 P	755.58397	13.304	Partial match	Full match	50312999.14	44278821.09	44372776.87	33917102.16	50996306.75	41881261.93	55544072.92	67133149.08	50452705.5	63842855.66	23221889.07	58582049.88	0.833684675	-0.262426279	0.45104921	0.805555556	1.10800937	PE
Com_396_pos	SM (d23:1/12:0)	C40 H81 N2 O6 P	716.58351	10.551	Partial match	Full match	896587345	929797902.6	525435504.7	1239647835	587435240.2	601139752	552308057.7	1036672535	443281591	494823578.9	741342389.5	557194108.8	1.249481327	0.321329341	0.270912322	0.722222222	1.737230515	SM
Com_398_neg	CL (18:2-18:2-18:2-18:2)	C81 H142 O17 P2	1448.97209	15.526	Partial match	Full match	18378762.45	18712938.89	30646404.01	23005945.12	29779357.73	20504480.9	10181686.08	19003075.94	19558443.92	8789791.064	22341889.23	30521346.91	1.277470119	0.353289546	0.190556919	0.666666667	0.727823505	CL
Com_39_neg	PS (18:0/20:4)	C44 H78 N O10 P	811.53777	10.744	Partial match	Full match	1079301290	1213027342	858767401.1	1177770132	1144744981	1109725796	1544762789	1148520444	1056132312	854748739.8	1148352225	1049509808	0.967849378	-0.047145549	0.812115143	0.555555556	0.199954369	PS
Com_3_pos	TAG (16:1-18:1-18:2)	C55 H98 O6	871.76309	16.512	No results	Invalid mass	2173632201	6383982324	34344905848	2614704975	17027257453	16528585592	15475528916	4274124094	1115389042	856690259	984869128.1	16328820559	2.025674742	1.018402543	0.208705834	0.777777778	1.192462678	TAG
Com_400_pos	TAG (18:1-20:1-22:0)	C63 H118 O6	987.91926	18.184	No results	Invalid mass	811756.464	4694596.141	310728142.5	3323837.463	31375931	87907884.28	30442156.04	3518265.825	1551716.601	1581292.226	829642.9573	34214624.92	6.083395459	2.604876791	0.308016738	0.666666667	1.190492011	TAG
Com_4016_pos	PC (14:0e/21:1)	C43 H86 N O7 P	759.61475	12.236	Partial match	Full match	5248190.845	8401475.503	2355344.843	8736673.782	10130760.47	5022585.469	4700757.414	9128108.411	7119254.994	5208427.433	13262935.8	6354765.527	0.871560567	-0.198327171	0.526604105	0.444444444	0.651631928	PC
Com_401_neg	PS (22:0/20:4)	C48 H86 N O10 P	867.59857	13.061	Partial match	Full match	31603679.25	33309949.2	24414007.22	35044629.08	29361764.51	31693137	41074267.46	39154454.58	20825257.47	25788081.19	27453951.48	37720563.17	0.965683124	-0.05037823	0.932708221	0.555555556	0.214045239	PS
Com_402_pos	HexCer-NS (d22:1/20:0)	C48 H93 N O8	811.69076	14.558	Partial match	Full match	556906378.4	1068900811	263981698.9	642932907.4	1056288655	488658891.4	652447569.2	2036479044	467560550.5	454159236	591235043.1	868787319	0.804167958	-0.314431242	0.598366577	0.527777778	0.255563845	HexCer
Com_403_neg	PE (18:1e/20:1)	C43 H84 N O7 P	757.59986	14.15	Partial match	Full match	48183290.26	54510544.12	40993862.98	48332542.26	47118077.08	56014587.46	51784623.46	82554489.58	79906225.11	43510975.76	34123420.79	55656992.33	0.849271116	-0.23570291	0.446891461	0.611111111	0.889851048	PE
Com_4041_pos	PC (21:2/20:4)	C49 H86 N O8 P	847.60729	12.547	Partial match	Full match	4089568.695	4448333.516	1169064.749	6081626.403	5127885.931	3144530.033	4614367.154	6178153.642	2645344.08	1107114.584	4811948.472	2406788.561	1.105556091	0.144772223	0.723584851	0.555555556	0.88265715	PC
Com_4052_pos	PC (20:0/21:2)	C49 H94 N O8 P	855.68318	12.584	No results	Invalid mass	4512009.506	6357885.25	2147270.309	3722404.923	4267990.606	2038761.255	3167511.575	5789381.464	3318737.231	1171470.588	3020521.975	3590522.859	1.148975693	0.200348278	0.585543889	0.638888889	0.836197692	PC
Com_405_neg	PE (18:2e/14:0)	C37 H72 N O7 P	673.50555	11.044	Partial match	Full match	47528294.83	57860062.64	29860598.68	46559301.08	48169250.14	25352031.47	63722866.89	81103809.38	66034844.15	39134873.98	29895468.27	65153964.65	0.739987325	-0.434427535	0.18952192	0.777777778	1.36339673	PE
Com_408_neg	LPE 16:0	C21 H44 N O7 P	453.28598	2.777	Partial match	Full match	47323772.12	42712649.86	38556416.21	36828234.3	41994576.63	38456951.33	39429322.52	46197944.69	49464275.59	44181883.91	60736222.41	75026877.62	0.780457438	-0.357608138	0.066255599	0.861111111	1.877772314	PE
Com_4091_pos	ACar 20:3	C27 H48 N O4	449.35021	2.184	No results	Invalid mass	4769141.437	4035603.501	2378841.746	9434714.408	5362271.969	5278671.122	8231620.826	15237655.79	4840819.272	747557.777	6688561.446	6149316.927	0.746123576	-0.4225135	0.881409211	0.666666667	0.179775829	ACar
Com_4093_pos	1-[(9Z)-octadecenyl]-2-hexadecanoyl-sn-glycero-3-phosphocholine	C42 H84 N O7 P	745.59898	13.768	Full match	No results	4900245.042	3561174.838	1195065.946	4334251.038	6625769.714	2675604.196	2882285.513	7922941.799	5934168.189	3388387.162	6317501.64	4415728.033	0.754742279	-0.405944002	0.266501047	0.666666667	0.889839968	PC
Com_4094_pos	LPC 19:0	C27 H56 N O7 P	537.37942	4.854	Partial match	Full match	6642864.204	3222493.684	1982845.329	7836356.791	5135523.946	2856220.831	4238742.083	8235252.559	3901785.801	7029978.837	5148237.918	5232348.783	0.819156496	-0.287788997	0.295537694	0.694444444	0.882792602	PC
Com_409_neg	Cer-AS (d18:1/22:0)	C40 H79 N O4	637.60216	14.12	Partial match	Full match	6405828.311	3174466.119	46622570.99	5053175.278	8891377.744	6220542.68	7579328.033	1759520.016	7394703.15	5215539.991	5877835.092	4930523.489	2.331315828	1.221144462	0.304700416	0.638888889	0.667806952	Cer
Com_40_neg	N-nonadecanoylsphingosine-1-phosphocholine	C42 H85 N2 O6 P	744.61619	12.388	Full match	No results	922727082.7	621764176.3	1070638449	1081097549	988153593.9	863936013.2	800502835.4	804103706.7	1194235663	1192883185	1006429644	994033211.9	0.925924994	-0.111032765	0.486593992	0.611111111	0.544312962	SM
Com_4107_pos	ACar 17:0	C24 H48 N O4	413.35048	2.961	No match	Invalid mass	6297410.983	4560378.597	2721522.661	7822494.62	4788464.998	4642725.351	7655328.263	5993150.591	8465350.254	2747326.41	7930027.165	8624419.506	0.744477819	-0.425699228	0.254209378	0.777777778	0.72060954	ACar
Com_410_neg	PS (24:0/18:1)	C48 H92 N O10 P	873.64701	14.603	Partial match	Full match	54088967.57	54273814.13	34614406.59	47043760.04	55187649.78	50960642.48	79699595.98	80432494.94	46302165.62	36680545.75	53764345.91	74393943.96	0.797712646	-0.326058947	0.234254736	0.638888889	1.642187063	PS
Com_4111_pos	PC (18:3/18:3)	C44 H76 N O8 P	777.52871	8.671	Partial match	Full match	1145309.044	3119791.039	2223509.409	6670873.723	2238678.779	2099184.29	1803699.163	1720493.643	2973583.097	771731.8706	2490015.241	1838165.038	1.508692612	0.593298895	0.290727056	0.694444444	1.041971969	PC
Com_4117_pos	PE (17:1/18:1)	C40 H76 N O8 P	697.50481	11.048	No match	Invalid mass	11883674.6	10106296.39	5279715.088	11447758.66	8214268.143	3429323.661	8365266.552	7617209.106	11262516.54	5105857.176	4843159.037	8565107.237	1.100568396	0.138248806	0.842577719	0.611111111	0.700017744	PE
Com_411_neg	OxPC (16:0-20:3+2O(1Cyc))	C44 H80 N O10 P	859.55868	7.42	No results	Invalid mass	23239708.26	39052547.94	1508900.126	4397543.696	4485142.486	32274961.27	11996490.96	25184847.33	11969681.94	49096741.47	9471481.722	1033415.071	0.965114832	-0.051227486	0.882942065	0.472222222	1.026445153	PC
Com_413_pos	PC (14:1e/18:0)	C40 H80 N O7 P	717.56756	11.71	Partial match	Full match	1605933702	1046267780	539822502.8	1454649535	1073451702	715189470.7	806035433.2	1718891173	2192902862	1922423805	1485901646	1120157937	0.695987124	-0.522867479	0.129257012	0.805555556	0.852269748	PC
Com_4144_pos	LPC 22:1	C30 H60 N O7 P	577.41101	6.616	Partial match	Full match	4465966.234	5656341.934	1359224.399	6270130.312	1722402.865	6567301.132	1220752.487	11338876.42	8533817.872	6861326.778	2126837.068	3511224.021	0.775205997	-0.367348363	0.744967301	0.611111111	0.765704481	PC
Com_4158_pos	PC (22:0/24:1)	C54 H106 N O8 P	927.76659	16.03	Partial match	Full match	1401594.645	847767.0697	1195264.968	988921.0378	560152.0727	403074.1305	718698.7597	210869.0308	1664660.095	180651.0926	1499643.284	1495558.79	0.935302966	-0.096494332	0.69258764	0.555555556	0.328097543	PC
Com_415_pos	SM (d27:1/12:0)	C44 H89 N2 O6 P	772.64633	12.979	Partial match	Full match	1553434463	707544892.3	386735455.1	1014672858	621592188.9	696019483	604107728.5	1055631870	845823197.9	1155146358	1010145015	650147233.2	0.935913931	-0.095552233	0.569832781	0.583333333	1.386246156	SM
Com_418_pos	TAG (14:1-18:2-18:3)	C53 H90 O6	839.70062	15.487	No results	Invalid mass	3504465.752	12169188.15	189908727.6	3887120.701	30737129.35	65218730.12	29810771.4	6514577.766	2775912.365	2740055.687	2246757.488	36193794.15	3.804412703	1.927673758	0.23616062	0.75	1.110573027	TAG
Com_4198_pos	PC (22:6e/17:2)	C47 H80 N O7 P	801.56311	14.124	No results	Invalid mass	8993256.887	7596904.92	2153199.583	8095056.33	4804593.907	5198244.944	5318261.606	13276921.72	9660882.142	8713588.076	8086843.406	6720869.222	0.711532071	-0.49099931	0.150835724	0.75	1.11953353	PC
Com_41_neg	SM (d14:2/28:0)	C47 H93 N2 O6 P	858.68402	13.398	No results	Invalid mass	686243928.4	978426633.5	803944021.6	898763727.6	893459888.6	1162896882	929134242.5	901109177.2	1070394407	877103315.5	820655794	775043930.6	1.009359778	0.013440503	0.987669894	0.5	0.111401275	SM
Com_422_neg	PE (18:0/22:6)	C45 H78 N O8 P	791.54725	11.456	Partial match	Full match	65949848.87	53200631.01	23993666.81	21888551.37	46569774.72	43884320.04	55408166.69	48405570.41	56908643.64	54674305.27	34380100.78	56497033.2	0.834177707	-0.261573338	0.259965348	0.722222222	1.098580243	PE
Com_4230_pos	1-O-palmitoyl-2-O-(9-oxononanoyl)-sn-glycero-3-phosphocholine	C33 H64 N O9 P	649.43221	5.294	Full match	No results	16332100.2	5298429.497	320140.5913	2756688.993	1282635.533	2094302.147	2380091.208	10813855.27	3410100.673	7379508.647	5724338.313	210069.7096	0.938710172	-0.091248302	0.784567853	0.611111111	1.583285602	PC
Com_4232_pos	PC (14:0/15:0)	C37 H74 N O8 P	691.5155	9.453	Partial match	Full match	2624614.965	4154326.576	2986125.429	6382485.61	3382626.63	1741795.908	3141399.471	2473306.778	3587485.007	1548560.539	3535714.144	5150332.822	1.094417624	0.130163368	0.768309926	0.472222222	0.259895957	PC
Com_4239_pos	LPC 20:0	C28 H58 N O7 P	551.39525	6.138	Partial match	Full match	4035248.887	5011057.723	2422714.643	8770355.851	5423135.799	3315295.138	3810369.446	4122350.43	7282957.482	5446218.911	7040068.238	5485577.814	0.873153178	-0.195693326	0.394779831	0.694444444	0.725963459	PC
Com_423_neg	Octadecanedioic acid	C18 H34 O4	314.24601	1.453	Full match	No results	29347247.69	26110448.65	13707838.47	40650379.8	16391970.03	24393241.17	19341856.4	13932766.93	24095008.74	41995941.44	18328135.29	27514196.34	1.037141371	0.052612559	0.875547481	0.527777778	0.74698508	FA
Com_4246_pos	LPC 17:0	C25 H52 N O7 P	509.3484	2.999	Partial match	Full match	3911590.784	2419974.754	1467118.583	3552974.604	2368709.419	1463784.902	2458090.134	2983886.032	3525903.458	3652915.24	3481362.38	2694186.794	0.80782481	-0.30788564	0.182164314	0.694444444	0.933114442	PC
Com_424_pos	PE (16:0/18:2)	C39 H74 N O8 P	715.51541	10.68	Partial match	Full match	1506175826	1178448732	422732853.5	2060560205	692984038	600693510.6	639361793.6	1216412767	1681530802	1694995798	1696203659	991771844.6	0.815829477	-0.293660461	0.346893245	0.666666667	1.002110229	PE
Com_4253_pos	1-(9Z-octadecenoyl)-sn-glycero-3-phospho-(1'-sn-glycerol)	C24 H47 O9 P	510.29568	2.379	Full match	No results	4761039.212	7241652.219	3690380.442	8684365.534	3798819.696	3954750.72	3117682.586	5063614.785	3532461.229	2803544.287	6683972.419	3002580.686	1.327516072	0.408729327	0.205385924	0.777777778	2.541917112	PG
Com_4255_pos	SM (d27:1/16:0)	C48 H97 N2 O6 P	828.71776	9.724	No match	Invalid mass	5688317.376	3540406.488	2416488.471	7526554.111	1636603.272	1882966.263	1483090.63	5440738.257	6056257.755	1704495.718	5165906.683	3059546.539	0.990453982	-0.013838147	0.94385363	0.472222222	1.049549564	SM
Com_425_pos	TAG (18:1-18:2-19:1)	C58 H104 O6	913.80941	16.962	No results	Invalid mass	15809670.47	66827753.35	702473829.9	17835037.05	245960916.8	243443577.9	230187716.7	44903408.94	9228584.59	10280978.75	112146298.1	235091804.8	2.013513053	1.009714825	0.526221127	0.694444444	1.353044718	TAG
Com_4268_pos	TG(18:1(9Z)/18:2(9Z,12Z)/18:2(9Z,12Z))[iso3]	C57 H100 O6	880.74864	0.958	Full match	No results	3039090.303	2635104.228	1385760.297	2926500.74	1743063.386	1368263.167	1247500.647	3564789.576	2552064.529	3146975.797	2845243.806	1892188.404	0.858940645	-0.219369654	0.504163947	0.611111111	0.815178539	TAG
Com_4272_pos	PC (22:5/22:5)	C52 H84 N O8 P	881.59447	9.707	Partial match	Full match	1461088.615	1802088.978	1485376.023	3369201.25	3023658.755	1020105.465	2705695.839	2713403.578	1432417.579	574792.6817	1632032.496	3154720.136	0.995779664	-0.006101542	0.892457568	0.472222222	0.278751548	PC
Com_428_neg	Cer-NS (d18:1/26:0)	C44 H87 N O3	677.67003	15.723	Partial match	Full match	3922011.358	6605132.972	76690632.44	4311147.899	14146119.1	5724698.572	5696284.807	1515781.299	9548556.902	5008522.551	4464671.029	18037128.72	2.516317227	1.331313811	0.396883497	0.583333333	0.919699509	Cer
Com_428_pos	TAG (17:1-18:2-18:2)	C56 H98 O6	883.76293	16.331	No results	Invalid mass	249828.6099	17558343.5	553953955.5	274901.6392	90267262.8	119090491.9	89726067.77	12866232.48	3589810.814	3715745.845	314339.3716	115174845.8	3.466901987	1.793647051	0.797826348	0.583333333	1.635636985	TAG
Com_4294_pos	ACar 22:0	C29 H58 N O4	483.42873	7.595	No match	Invalid mass	426741.7051	5085463.948	2270558.857	13005709.25	1780163.785	4837598.86	3400932.035	6763349.83	1929577.072	79691.88858	2782030.186	1342382.652	1.681574273	0.749812502	0.451613365	0.611111111	0.631077984	ACar
Com_429_pos	PC (20:2/20:3)	C48 H86 N O8 P	835.60921	11.43	Partial match	Full match	1275713062	1012859682	476335142.1	1537688194	700427314.5	635530206	843587096	1264256486	1205071398	1189742355	1128915569	636136810.9	0.899619455	-0.152613233	0.475627776	0.583333333	1.146497239	PC
Com_42_neg	N-tricosanoylsphing-4-enine-1-phosphocholine	C46 H93 N2 O6 P	800.67855	14.393	Full match	No results	1583502724	867678940.2	698168075.2	1299782686	827965352.4	1128529245	1091020676	1197217993	950194495.1	1547380370	913894345.2	891413910.4	0.971856875	-0.041184231	0.754603781	0.583333333	1.111970267	SM
Com_4301_pos	2-O-glutaroyl-1-O-palmitoyl-sn-glycero-3-phosphocholine	C29 H56 N O10 P	609.36403	2.616	Full match	No results	15020770.11	5118129.998	315371.9104	2383092.362	1883748.578	2679120.312	2779313.207	11206663.23	4686107.448	7531445.195	4801544.411	543454.0656	0.868510685	-0.203384497	0.585856372	0.638888889	1.357181445	PC
Com_430_pos	SM (d28:0/12:0)	C45 H93 N2 O6 P	788.66786	13.512	No results	Invalid mass	1607270136	1039017050	422703539.5	1440893190	564217255.3	700137591.5	745345384.2	1147089197	1251317473	1529561049	1342423426	649688376.8	0.866297174	-0.207066084	0.436079423	0.611111111	1.343575096	SM
Com_431_neg	Cer-NS (d18:1/14:0)	C32 H63 N O3	555.48671	10.042	No match	Invalid mass	9588183.3	8725158.492	40314178.08	7856925.24	8784045.479	5590343.659	9772471.413	5910868.352	15729898.94	20151836.52	9294054.958	9891405.63	1.142872394	0.19266433	0.900089007	0.694444444	0.525307969	Cer
Com_431_pos	PC (16:0/17:1)	C41 H80 N O8 P	745.56246	10.648	Partial match	Full match	1133651973	1133909293	602162458.4	1556009343	755237877.2	496932981.5	699289256.6	875892359.4	1098672763	915196683.6	1325833029	950502965.1	0.968035676	-0.046867877	0.662872268	0.472222222	1.044097994	PC
Com_4326_pos	LPE 20:0	C25 H52 N O7 P	509.34831	6.874	Partial match	Full match	6458801.546	3485789.603	2361465.061	4133735.511	3941743.305	2641522.304	3350205.044	3935350.991	5051536.517	5072288.225	8721221.019	4626145.184	0.748553069	-0.417823495	0.163867034	0.722222222	1.079586733	PE
Com_432_neg	PS(18:2(9Z,12Z)/18:2(9Z,12Z))	C42 H74 N O10 P	783.5037	10.667	Full match	No results	58116141.01	56052387.32	41686994.44	68123870.08	30027990.75	44807622.42	32514594.98	45686185.41	90552001.73	92705188.77	51782677.61	54257077.61	0.813107088	-0.298482724	0.420595061	0.611111111	0.495973146	PS
Com_4336_pos	9-OAHSA	C36 H68 O4	564.51077	19.057	Full match	No results	451671.4198	294211.4897	1203413.925	473482.5338	338891.2766	869797.942	523702.3875	373672.452	615870.4374	734233.7392	536792.1588	1074117.62	0.941187833	-0.087445425	0.618667435	0.638888889	0.829142917	FA
Com_433_pos	TAG (18:0-18:1-22:3)	C61 H110 O6	955.85665	17.513	No results	Invalid mass	7318283.953	31613480.28	688124789.3	25813385.17	102212208.3	200908855.7	87524582.83	31579677.96	5456509.876	6042924.865	13421330.94	92888687.48	4.457281029	2.156163925	0.220585699	0.75	1.235352477	TAG
Com_4362_pos	PC	C46 H84 N O8 P	809.5952	14.168	Full match	No results	7227485.51	2888217.979	1256411.828	2576900.471	1912569.839	1858704.52	2470164.758	5742469.564	2318607.345	154106.2009	5025894.487	3146928.022	0.939661154	-0.089787486	0.767040473	0.583333333	0.622978812	PC
Com_4368_pos	1-myristoyl-2-palmitoleoyl-sn-glycero-3-phosphocholine	C38 H74 N O8 P	703.5126	9.116	Full match	No results	7246953.562	4688963.415	487923.6613	1237460.734	1142717.339	2346244.029	3133796.413	4677878.191	3206173.397	7424344.22	4929513.694	529171.1285	0.717557883	-0.47883288	0.418505014	0.666666667	1.035067238	PC
Com_4374_pos	PC (16:0/18:5)	C42 H74 N O8 P	751.51395	8.539	Partial match	Full match	1884947.81	4074983.258	2134577.184	6909333.097	3309251.524	1713863.008	2089503.262	2343845.486	2487086.012	1927956.727	2504721.201	2500603.239	1.445601742	0.53167015	0.318621829	0.555555556	1.154452656	PC
Com_439_neg	Cer-AS (d18:1/24:0)	C42 H83 N O4	665.63313	14.873	Partial match	Full match	6124302.311	3916460.819	45098005.06	5824916.975	8721167.454	7091484.549	9140182.31	2566691.458	6263368.671	4983715.69	3628442.208	7887142.666	2.227367423	1.155339562	0.259656099	0.638888889	0.806749147	Cer
Com_43_pos	TG(16:1(9Z)/16:1(9Z)/18:2(9Z,12Z))[iso3]	C53 H94 O6	826.70551	16.1	Full match	No results	217768932.4	575284557.3	9451465330	239201254	2064973084	2256523912	2203786407	460824422	149530686.9	137683351.5	134438446.6	2337018775	2.729936748	1.448867525	0.306913754	0.694444444	1.159445399	TAG
Com_4421_pos	ACar 24:2	C31 H58 N O4	507.42907	6.501	No results	Invalid mass	102962.3946	1975513.43	771648.2859	7931719.168	807552.432	2817805.246	1491176.853	4439449.542	706085.4912	139199.2656	1384694.004	632019.1712	1.638555273	0.71242434	0.734516388	0.611111111	0.191169165	ACar
Com_444_pos	TAG (16:0-18:0-18:3)	C55 H100 O6	878.73364	16.817	No match	Invalid mass	957302957.5	1133227144	514048778.7	987674342.9	862020886	603949480.7	865226319.7	1031954396	1114932863	1454877784	1026343209	935967324.7	0.786745384	-0.346031286	0.108552437	0.75	0.748085947	TAG
Com_4462_pos	PC (10:0/13:1)	C31 H60 N O8 P	605.40585	3.777	Partial match	Full match	12095641.2	3811714.893	277207.356	3420422.047	971239.8282	2199035.406	2181741.259	6894847.204	2525819.548	4334625.426	4537423.784	215021.57	1.100813653	0.138570268	0.904003568	0.555555556	1.764856885	PC
Com_4474_pos	SM (d23:3/13:0)	C41 H79 N2 O6 P	726.56816	9.303	Partial match	Full match	3732715.32	5155430.336	2328665.508	6646676.01	5745125.872	2932282.692	3188971.373	3554049.81	2419591.342	2749101.61	3607922.833	2313092.067	1.48832496	0.573689559	0.102756563	0.777777778	1.7520827	SM
Com_448_pos	SM (d16:0/20:0)	C41 H85 N2 O6 P	732.61492	11.604	Partial match	Full match	1104103816	1022682429	467423392.1	1035348427	835548440.1	692472206.5	882345002.6	1055248103	905305106.2	691175639.3	887670187.9	696660492.1	1.007653592	0.010999759	0.888266336	0.527777778	0.817586348	SM
Com_4491_pos	PS (20:1/21:2)	C47 H86 N O10 P	855.59894	12.859	Partial match	Full match	2191526.596	1448475.366	645165.7021	1192664.609	2581166.393	1153848.006	1122787.646	2341364.482	2036998.83	1852791.826	2210261.424	1751415.821	0.814170735	-0.29659673	0.264210473	0.638888889	0.739648276	PS
Com_449_neg	HexCer-NDS (d26:0/12:1)	C44 H85 N O8	801.63411	12.714	No results	Invalid mass	36718662.42	59557697.64	53197824.5	46293494.56	59956599.72	38640587.46	52766528.21	51934242.74	54834767.56	40830007.49	62102383.17	59596619.91	0.913993382	-0.129744376	0.369953366	0.638888889	0.535201602	HexCer
Com_44_pos	TAG (16:0-16:2-18:2)	C53 H94 O6	843.73137	16.103	No results	Invalid mass	115114305.5	322716507.9	9386259472	145907294.9	1680042949	2066159211	1787914377	223272828.6	62867707.97	51902947.9	59526366.24	1971839532	3.299285919	1.722153809	0.263440585	0.722222222	1.150490864	TAG
Com_4502_pos	PC (14:1e/6:0)	C28 H56 N O7 P	549.37946	4.051	Partial match	Full match	4173209.998	6842609.711	2328435.16	5709485.633	2654249.857	2886823.958	2565441.198	2291757.039	5390556.764	7075865.993	5605778.685	5145096.32	0.876055418	-0.19090596	0.619688945	0.527777778	0.79106207	PC
Com_4506_pos	PC (17:0/18:5)	C43 H76 N O8 P	765.53163	9.133	Partial match	Full match	5009623.773	3474603.213	1252006.803	3524192.032	2893734.171	2055257.207	2899165.372	6284671.622	4379608.08	4640069.162	4038521.321	2077544.058	0.748755426	-0.417433542	0.238457996	0.722222222	1.109635529	PC
Com_4507_pos	PC (19:1/22:6)	C49 H84 N O8 P	845.58922	7.241	Invalid mass	Invalid mass	2528294.616	1291383.829	69092.09309	312493.5525	109510.8745	451165.1993	103763.4846	1243069.377	289649.575	2137865.821	334754.6578	96525.94547	1.132277793	0.179227952	0.949352208	0.555555556	1.430390547	PC
Com_4518_pos	PC (19:2/22:6)	C49 H82 N O8 P	843.57329	13.663	No results	Invalid mass	4011556.55	5895829.903	1264073.282	7129637.259	1416083.25	4010187.933	2010888.54	8153518.829	7564922.234	7589068.851	3949816.807	2775181.741	0.740476054	-0.433475013	0.375362931	0.666666667	0.984042662	PC
Com_451_neg	1-O-palmitoyl-2-O-arachidonoyl-sn-glycero-3-phosphocholine	C44 H81 N O8 P	782.5665	12.333	Full match	No results	26124252.08	18251688.28	24484089.84	20336107.67	20213284.71	20272425.04	23963163.8	24458783.29	17616231.74	23752228.34	27015750.81	24028562.05	0.920808786	-0.119026495	0.334508529	0.611111111	0.411163927	PC
Com_4524_pos	PC (14:0/16:3)	C38 H70 N O8 P	699.48265	8.618	Partial match	Full match	932220.9269	884635.97	315352.3292	316428.6125	917460.8369	126730.3793	796440.7405	715424.9188	528131.5495	203744.9331	99643.52119	211159.1847	1.367299955	0.451329772	0.499320561	0.694444444	0.762264178	PC
Com_452_neg	CL (18:1-18:2-18:1-18:3)	C81 H144 O17 P2	1450.9878	15.781	Partial match	Full match	16827910.13	15023958.62	18954988.52	25791328.93	24095120.74	16285845.05	20234787.59	16765287.25	18091949.21	9581068.195	20721355.94	29940939.5	1.014252038	0.020416201	0.795062218	0.527777778	0.35119839	CL
Com_4569_pos	LPE 20:2	C25 H48 N O7 P	505.31699	3.269	Partial match	Full match	1847019.902	1809134.612	708589.6314	2246384.509	1090810.888	681125.9828	1497955.938	1746434.078	2275431.466	2311454.377	1884712.757	1595993.791	0.741078374	-0.43230197	0.129469431	0.722222222	1.098310865	PE
Com_456_pos	PE (16:0/20:4)	C41 H74 N O8 P	739.51507	10.519	Partial match	Full match	1131427453	955546491.5	435637854.8	876152780.8	556754225.3	342338830.2	629571652.7	1192920704	1036069254	722496995.7	1198259911	782939781.8	0.772682138	-0.372053047	0.196086861	0.722222222	1.020390923	PE
Com_4570_pos	LPE 18:3	C23 H42 N O7 P	475.27015	1.74	No match	Full match	2106412.554	3575301.964	1160633.686	3068654.723	1849517.213	1325835.852	1572932.75	2044089.602	3157799.555	3763536.753	3520438.023	1810255.322	0.824646361	-0.278152524	0.380698297	0.638888889	0.838680307	PE
Com_4575_pos	PC (18:5e/19:2)	C45 H78 N O7 P	775.53806	8.167	No match	Invalid mass	5578329.972	1795442.87	648927.9448	3404573.745	1156796.822	593216.4775	1236279.743	7705591.396	3764720.043	4875086.334	3961694.91	443442.708	0.599326813	-0.738585177	0.397340842	0.666666667	1.239208367	PC
Com_4582_pos	PC (22:5e/16:4)	C46 H76 N O7 P	785.5211	6.41	No match	Invalid mass	3509489.252	3141446.555	184126.4713	3691395.185	873798.6447	660610.3417	988194.5688	4345650.12	3192091.062	5973405.903	4401722.666	174341.3184	0.632273131	-0.661380182	0.559699166	0.694444444	1.466984828	PC
Com_458_pos	PS (20:2/20:2)	C46 H82 N O10 P	839.56769	11.474	Partial match	Full match	1119232275	799112983.6	419312335	978327605.4	728088168.4	578463730.3	553630894.4	703783222.1	715080129.2	1022136128	1127799126	634945594	0.97165706	-0.041480881	0.807699768	0.5	1.172322839	PS
Com_459_neg	PI (16:0/18:2)	C43 H79 O13 P	834.52694	9.699	Partial match	Full match	22974302.23	46878240.1	38988409.88	52987753.78	24194314.87	34438090.48	35734764.32	26030174.96	28549562.09	34821584.58	40728447.99	64349790.26	0.957634205	-0.062453411	0.819773269	0.444444444	0.859040641	PI
Com_45_neg	SM (d14:1/28:0)	C47 H95 N2 O6 P	860.6998	14.398	No results	Invalid mass	1567900053	855895961.4	707672891.5	1321635308	816285986.8	1140652896	1105675888	1212255581	964089747.5	1535392727	896495525.4	904929586.3	0.968454293	-0.046244134	0.734151413	0.583333333	1.057516312	SM
Com_4614_pos	LPC 22:3	C30 H56 N O7 P	573.37945	3.529	No results	Full match	1399872.017	1817169.019	911961.2826	1909515.155	960016.6773	907557.3164	1651615.83	634023.4197	1058698.043	1997095.408	2785353.091	1270455.084	0.841320508	-0.249272583	0.654394724	0.611111111	0.393608092	PC
Com_462_neg	Cer-NS (d18:1/26:1)	C44 H85 N O3	721.65983	15.048	No results	Invalid mass	1585652.556	2588661.483	68161729.26	2205414.696	5525639.6	1482262.687	1015104.158	286976.6698	4080345.276	1208084.505	940090.5618	6966726.768	5.625130412	2.491886544	0.196120708	0.75	0.988426578	Cer
Com_4634_pos	PC (20:5e/22:6)	C50 H80 N O7 P	837.58428	13.081	No results	Invalid mass	4171322.542	3413256.545	1818695.368	6564605.462	2792782.556	3125908.218	2586665.709	3802845.066	4582785.304	7406508.141	8857959.147	2552003.316	0.734725641	-0.444722472	0.348921309	0.638888889	0.903012043	PC
Com_463_pos	1-(1Z-octadecenyl)-2-linoleoyl-sn-glycero-3-phosphoethanolamine	C41 H78 N O7 P	727.55199	12.211	Full match	No results	805805001	1015064379	317983206.6	1065980388	708399362.8	512235894.2	727138440.3	1653251583	983158296.1	624082303.1	816629629	559317927.4	0.825096248	-0.277365674	0.431691463	0.583333333	0.727954947	PE
Com_464_neg	PE (18:2e/22:5)	C45 H78 N O7 P	775.55329	11.265	Partial match	Full match	28370562.34	20102688.37	26488851.65	52318192.88	32588379.22	33517926.33	42533669.76	26383916.24	25139126.03	15545133.5	23017771.8	31785336.22	1.176282081	0.23423407	0.402020436	0.694444444	0.469164088	PE
Com_466_neg	Cer-NS (d18:2/24:1)	C42 H79 N O3	691.61251	14.33	No results	Invalid mass	279009.1573	108337.9994	67436736.89	176216.8022	18554154.23	642566.1227	292869.4847	121929.5736	261672.0881	123229.4318	185522.9548	250123.198	70.58505845	6.141290919	0.146053484	0.694444444	1.223856848	Cer
Com_4695_pos	LPC 21:0	C29 H60 N O7 P	565.41136	7.372	Partial match	Full match	5089085.578	2390898.148	1324716.818	3024759.395	2676332.9	2608359.092	1560931.813	3992172.693	3513312.057	4801269.749	3914398.088	2435606.034	0.846493915	-0.240428397	0.477796102	0.638888889	0.982940346	PC
Com_4696_pos	PC (18:0/20:5)	C46 H82 N O8 P	807.57915	8.95	Partial match	Full match	4321956.88	4278954.507	596383.0922	1532804.781	1230150.191	3178897.874	1576134.187	5350276.256	3272350.092	3345672.423	2562999.919	709857.3811	0.900213238	-0.151661314	0.728241039	0.583333333	1.391398719	PC
Com_46_neg	PE (16:1e/22:4)	C43 H78 N O7 P	751.55277	11.922	Partial match	Full match	626914883.8	710387895.3	561523848.5	735541485.4	769879582.3	681655956.6	828985772.5	633610916.5	649950057.9	507222739.9	518143604.9	816747983.1	1.033186808	0.047101128	0.654052277	0.555555556	0.279429562	PE
Com_470_pos	HexCer-NS (d18:1/22:0)	C46 H89 N O8	783.65946	13.769	Partial match	Full match	659595294.3	952241335.5	351987229.9	683712710.5	749634447.7	502085373.7	645178310	1618010552	757311994	508031063.4	665570677.3	672933690.1	0.80115622	-0.31984451	0.394128902	0.416666667	0.360201154	HexCer
Com_471_pos	TAG (13:0-15:1-21:1)	C52 H96 O6	833.74577	15.635	No results	Invalid mass	5731751.5	16521467.42	83227416.3	6505333.324	42836086.75	211932964.2	64467521.4	7735042.941	3037738.599	4552072.91	3593151.055	55192498.98	2.646559706	1.404118201	0.26062109	0.722222222	0.947196693	TAG
Com_473_neg	Cer-NS (d18:2/23:0)	C41 H79 N O3	679.6124	14.789	No results	Invalid mass	244343.0954	242079.3051	66294725.16	123441.4516	23415144.57	1736049.216	479523.122	129609.9337	163287.3788	196378.7311	139750.8806	158228.6346	72.6691917	6.183271954	0.100698319	0.777777778	1.369255195	Cer
Com_476_neg	SM (d14:1/29:0)	C48 H97 N2 O6 P	874.71537	14.753	No results	Invalid mass	67090631.38	35344759.2	44963552.36	51798374.26	48102267.26	39956203.59	49246449.53	44765014.23	56201892.49	51605756.69	48636683.76	38851018.39	0.992910547	-0.010264346	0.841408072	0.555555556	0.514548151	SM
Com_477_neg	Cer-NS (d18:1/25:1)	C43 H83 N O3	707.64382	14.734	No results	Invalid mass	3336741.629	3661351.404	50975880.16	1809437.652	10151054.53	5019872.13	3075260.921	1599614.833	8611354.983	5086260.855	2498902.044	3586208.741	3.064664162	1.615728987	0.324533602	0.666666667	0.762718686	Cer
Com_4792_pos	BMP (18:2/18:2)	C42 H75 O10 P	787.53655	8.634	No match	Invalid mass	1022321.319	1875758.249	548227.1697	3013808.982	1357569.96	999596.4431	1271823.847	1499753.912	830523.2454	1150122.371	1075460.287	1476063.824	1.207227131	0.271697134	0.804043	0.5	0.768339821	BMP
Com_47_pos	PC (18:1/18:2)	C44 H82 N O8 P	783.57777	10.451	Partial match	Full match	14385764313	12239166125	5556751377	15140599553	11112309956	8321709859	8590331543	20212624930	16335691115	14761332060	16782183542	11246556086	0.759209297	-0.397430435	0.175920476	0.777777778	0.957367254	PC
Com_4820_pos	(11Z)-eicoseneoylcarnitine	C27 H51 N O4	453.38175	5.348	Full match	No results	915609.788	1174459.916	952064.1288	2241316.254	1053434.935	1601935.397	1746290.156	1854587.702	1215746.3	143337.809	2498815.79	963545.9546	0.942592649	-0.085293664	0.708056527	0.611111111	0.280211548	FA
Com_483_neg	PS (22:1/20:4)	C48 H84 N O10 P	865.58388	11.843	Partial match	Full match	26545796.52	39050094.88	27943742.06	44258952.99	26127625.21	39318084.34	27343839.41	39990887.05	30656453.65	32920093.54	24918527.27	39309381.43	1.041535039	0.058711376	0.795257961	0.527777778	0.440013637	PS
Com_4857_pos	PC (11:0/12:0)	C31 H62 N O8 P	607.42137	4.17	Partial match	Full match	3984307.586	2880891.764	265510.3404	2323888.152	1205538.271	1169498.113	772942.6373	3090197.014	1422283.98	2793644.123	3324890.148	447591.8067	0.998150834	-0.002670252	0.913781635	0.527777778	1.700460527	PC
Com_486_neg	PE (16:0e/18:1)	C39 H78 N O7 P	703.55289	12.317	Partial match	Full match	33779099.3	27094081.2	31373052.5	25416810.2	33646510.42	28699816.42	34103306.59	24056375.6	22290488.43	19598446.06	43397575.4	34991723.91	1.008806727	0.012649801	0.760409707	0.5	0.236170509	PE
Com_4871_pos	PC (11:0/13:1)	C32 H62 N O8 P	619.42174	6.029	Partial match	Full match	227166.2237	330095.9947	229140.4924	289429.7327	216023.6445	107766.5754	695487.2802	237677.0311	1874681.895	277224.4669	240791.0471	1716323.159	0.277582575	-1.849011087	0.062707331	0.833333333	2.111586308	PC
Com_487_neg	LPS 18:1	C24 H46 N O9 P	523.29155	2.228	Partial match	Full match	19959509.15	26633864.16	21515288.51	20730620.22	26396413.34	18172915.73	29155835.15	12840991.33	19287679.44	16094119.94	28005123.77	39445248.38	0.921145716	-0.1184987	0.915420724	0.527777778	0.702226004	PS
Com_4881_pos	PC (22:6e/19:2)	C49 H84 N O7 P	829.58257	8.373	No match	Invalid mass	1579240.136	1660248.831	50786.60144	403598.708	97057.30371	621117.3382	197949.5356	1317175.756	472559.1602	1811347.995	483286.6323	79602.06766	1.011492132	0.016485097	0.834333523	0.472222222	1.429423659	PC
Com_4894_pos	ACar 19:0	C26 H52 N O4	441.38178	4.89	No results	Invalid mass	1520597.766	2890211.876	1337625.568	2943715.671	1629966.512	1172028.625	2460673.982	1640091.292	3019825.559	426646.9637	1769484.897	2771118.186	0.950884954	-0.072657293	0.900892635	0.611111111	0.10630499	ACar
Com_4897_pos	PE (22:1/22:5)	C49 H86 N O8 P	847.60967	13.156	Partial match	Full match	1712165.68	2064940.318	467812.351	1236209.283	444356.0587	1777272.262	1014407.633	4799207.487	1548887.332	1945074.567	1173401.986	1406736.952	0.647959287	-0.626024928	0.242218558	0.583333333	0.891294685	PE
Com_490_neg	PE (16:1e/20:3)	C41 H76 N O7 P	725.53727	11.6	Partial match	Full match	20856188.87	26991591.03	28105313.08	21653311.9	39404262.05	24390550.74	31264896.15	26728935.09	33126517.43	22230113.71	24787408.79	30182995.64	0.958890129	-0.060562576	0.632676756	0.638888889	0.896489785	PE
Com_4917_pos	3-hydroxyeicosanoylcarnitine	C27 H53 N O5	471.39244	4.2	Full match	No results	442256.7598	1177622.229	763651.8116	2321509.833	791801.8549	994517.5186	1670645.654	2041383.939	1574386.596	258073.8687	1706836.401	1366582.427	0.753240733	-0.408817076	0.535882255	0.694444444	0.794732679	FA
Com_491_neg	Cer-BDS (d14:0/28:1)	C42 H83 N O4	711.63913	14.871	No results	Invalid mass	4722628.182	3167303.003	36159467.44	4273005.15	7060102.631	5054772.804	6176600.426	1890359.735	4887819.366	3613768.169	2628987.979	5318454.717	2.465218751	1.30171567	0.204041198	0.666666667	0.837140266	Cer
Com_4921_pos	PC (20:4/22:6)	C50 H80 N O8 P	853.54764	6.751	No results	Invalid mass	4717952.01	3210104.388	140562.3279	1395143.725	597706.1796	1509339.452	2077278.608	4081727.7	2499370.098	3500577.955	3513760.184	137113.1817	0.731874394	-0.450332024	0.571216482	0.638888889	1.362267547	PC
Com_4924_pos	SM (d18:0/12:0)	C35 H73 N2 O6 P	648.52129	8.399	Partial match	Full match	1193629.786	809409.9557	331265.1059	622477.8025	939041.9191	349934.0821	541060.8686	242940.2612	540722.1284	254125.9479	485533.2056	538578.5793	1.6311265	0.705868673	0.135212637	0.777777778	1.234505681	SM
Com_492_pos	DAG (16:0/18:1)	C37 H70 O5	611.54945	13.312	No match	Invalid mass	19394419.98	45717185.21	247102517.3	63307164.05	21132767.16	105861887.4	69500654.76	24284346.45	81718781.99	78355339.69	79572840.6	128370152.4	1.088162925	0.12189458	0.656283497	0.638888889	1.262192773	DAG
Com_4939_pos	PC (10:0/11:0)	C29 H58 N O8 P	579.39073	3.488	Partial match	Full match	5637756.807	3059378.85	139461.3874	1799179.469	821198.0823	1748894.239	843244.3804	3680293.746	1528182.241	2161841.236	2158014.882	314277.0793	1.235827232	0.30547707	0.977138895	0.5	1.660619719	PC
Com_4947_pos	1,2-dilauroyl-sn-glycero-3-phosphoserine	C30 H58 N O10 P	623.38017	2.431	Full match	No results	5529764.143	788104.0126	239202.3702	588141.9886	357632.0983	354928.2611	731655.1409	2671657.825	733340.4239	1397666.671	935138.5589	463944.2364	1.133321262	0.180556879	0.465071289	0.722222222	1.021942172	PS
Com_495_neg	HexCer-NDS (d15:0/29:1)	C50 H97 N O8	885.72833	15.215	No results	Invalid mass	18696827.97	23611391.27	21876098.6	26108452.43	11837568.3	12188044.38	26677306.81	6343716.083	24944657.79	3324208.548	25184667.47	56116851.26	0.801719996	-0.318829638	0.830506291	0.611111111	0.351525932	HexCer
Com_495_pos	PC (20:4e/20:0)	C48 H90 N O7 P	823.64587	12.86	Partial match	Full match	222549150.3	273152573.5	143233611.7	291287964	266837635.6	295920448.8	182501221.2	532516373.6	135548403	91511900.02	299413298.5	205998423.7	1.031428041	0.044643174	0.567451174	0.611111111	0.645137006	PC
Com_4969_pos	PC (14:0/14:1)	C36 H70 N O8 P	675.48431	8.142	Partial match	Full match	1265512.747	1604621.771	1119546.419	3088383.249	851817.3732	292871.346	954155.8284	381048.4567	1402305.876	377185.1385	1264403.13	2168633.597	1.255816956	0.328626197	0.654096505	0.555555556	0.730004773	PC
Com_4979_pos	1-[(9Z)-hexadecenoyl]-2-acetyl-sn-glycero-3-phosphocholine	C26 H50 N O8 P	535.32794	3.545	Full match	No results	4692747.301	2056085.226	177147.1377	1813651.771	544720.2747	836727.6794	1304761.034	4044888.665	2353489.959	1732155.572	2596062.574	176471.7196	0.829064607	-0.270443562	0.630152673	0.583333333	1.558682101	PC
Com_4983_pos	LPC 23:0	C31 H64 N O7 P	593.44246	8.507	Partial match	Full match	2874675.773	1264051.803	810273.467	2157206.017	1679660.32	1343783.068	1655188.292	1440611.587	2591454.433	2054261.584	1794534.057	1841746.843	0.890299821	-0.167636829	0.39697839	0.638888889	0.684038699	PC
Com_4986_pos	PE (6:0/13:1)	C24 H46 N O8 P	507.29616	3.061	No match	Full match	2730551.353	2110102.033	1028788.365	3430200.934	1601156.762	1179483.296	2281037.405	3962213.639	2163960.976	2164678	1904796.59	1554854.087	0.860937726	-0.216019207	0.416796848	0.638888889	0.543520872	PE
Com_499_neg	PE (22:0/18:2)	C45 H86 N O8 P	799.61037	14.016	Partial match	Full match	18936962.1	14145516.05	17202748.46	16849249.83	14500526.75	20187079.58	14501183.08	26471363.42	22963038.23	20020384.56	17661986.09	17466132.13	0.855043565	-0.225930166	0.200041783	0.75	0.59845847	PE
Com_4_neg	SM (d14:1/20:0)	C39 H79 N2 O6 P	748.57427	9.981	No results	Invalid mass	4190854611	3812563259	4345479288	4767075373	4026157839	4001094980	3848451560	3975022517	2989278287	4128025515	4170688489	3326105385	1.120585847	0.164253177	0.098026528	0.777777778	2.070267747	SM
Com_4_pos	TG(16:0/18:2(9Z,12Z)/18:2(9Z,12Z))[iso3]	C55 H98 O6	854.73611	16.512	Full match	No results	3007091187	7182117581	34309225755	3403257796	17245388533	16574575367	15651008376	4997774326	1921499816	1742912470	1641972392	16475314441	1.926012921	0.945617382	0.225500999	0.777777778	1.187702968	TAG
Com_502_pos	LPC 20:4	C28 H50 N O7 P	543.33226	1.954	Partial match	Full match	336848441.8	474744107.7	242833696.4	325398939.4	485309362.5	262112570.4	344558792	103983110.3	322282261.1	173566639.2	382303528.1	302887272.5	1.305394657	0.38448604	0.213575022	0.666666667	0.958679086	PC
Com_5035_pos	SM (d16:1/12:0)	C33 H67 N2 O6 P	618.47396	6.886	No results	Full match	1934817.886	2046052.244	844634.9518	2271016.495	1770390.978	883136.711	1254486.335	1589254.744	1190092.914	1060134.21	1458025.853	1243781.744	1.250683641	0.322716908	0.431866171	0.666666667	1.334862193	SM
Com_5041_pos	PC (13:1/13:1)	C34 H64 N O8 P	645.43704	4.724	Partial match	Full match	3192558.612	2107833.328	29563.11885	595580.4939	253575.8616	1460016.478	656204.4117	1837664.429	1167221.777	2862631.21	1538177.786	36271.15071	0.943315239	-0.08418812	0.781760777	0.555555556	1.387531738	PC
Com_505_neg	N-Oleoyl Taurine	C20 H39 N O4 S	389.26045	2.478	Full match	No results	16049408.23	20289370.94	12118352.85	32181085.59	10501265.26	16458402.99	21013982.8	6253813.769	10992459.96	19952213.99	22222029.44	30860695.29	0.966779254	-0.04874158	0.952851358	0.555555556	0.163891392	FA
Com_5066_pos	PC (18:4/18:5)	C44 H70 N O8 P	771.46909	4.676	No results	Invalid mass	4386578.707	949675.702	47046.31071	814425.8681	270662.5422	464757.9365	498570.6836	1904227.88	1082020.433	1691239.412	1422442.87	57721.37354	1.041603839	0.058806671	0.698469025	0.666666667	1.449495954	PC
Com_507_pos	TG(18:2(9Z,12Z)/18:2(9Z,12Z)/20:2(11Z,14Z))[iso3]	C59 H102 O6	906.76499	17.112	Full match	No results	603416653.3	408674918.1	370699048.7	408859408	210824561	673959925.8	497624321.2	438754401.4	746881592.7	956025098.4	954568004.6	455369806.7	0.660974801	-0.597332824	0.088537481	0.833333333	1.062602866	TAG
Com_508_neg	PS (18:1/22:4)	C46 H80 N O10 P	837.55135	10.488	Partial match	Full match	25374062.42	46943210.76	46058219.67	28776617.77	46331427.89	52051230.2	26667017.14	25786262.81	39652679.91	35969105.57	35593279.86	28097230.49	1.280390225	0.356583568	0.152664017	0.75	1.14526727	PS
Com_509_neg	OxPC (16:0-20:4+2O)	C44 H80 N O10 P	859.55872	8.021	No results	Invalid mass	22098882.13	27793646.48	553212.9446	1501967.356	1379278.559	51976615.84	12868145.75	14908116.38	5313109.093	28583656.27	5334621.754	351257.9152	1.563321137	0.644614167	0.948527381	0.527777778	0.936594264	PC
Com_50_neg	SM (d18:1/23:0)	C46 H93 N2 O6 P	846.68408	13.996	No results	Invalid mass	1312054542	711462211	614573709.5	780989046.5	747614798.7	910294091.3	855422600.2	870932775.6	1018236633	1364327162	839169601	663346293.5	0.904757578	-0.144396809	0.482887137	0.666666667	0.684887345	SM
Com_50_pos	PC (19:2/19:2)	C46 H84 N O8 P	777.56783	11.378	No match	Invalid mass	35912570118	23194582824	10238016571	28259680443	18382663250	13551693015	18536509315	28660555243	28406683590	27702490630	30375934466	13798138926	0.878349146	-0.187133566	0.459476305	0.666666667	1.159940725	PC
Com_5109_pos	LPE 19:0	C24 H50 N O7 P	495.33255	5.714	Partial match	Full match	2121150.199	1300470.279	919441.2636	1520466.427	1291341.263	673735.7946	1065360.247	1637515.591	2260839.977	1837567.719	2285853.858	1715656.413	0.724498252	-0.464945886	0.106868202	0.805555556	1.083497196	PE
Com_510_pos	PC(18:3(9Z,12Z,15Z)/18:2(9Z,12Z))	C44 H78 N O8 P	779.54401	10.351	Full match	No results	1543582813	1069687435	478105452.4	1453836240	669163442.5	511979106	601966254.7	171283214.9	2263696618	2804310587	1921634311	521540808.5	0.691218738	-0.532785768	0.867177331	0.611111111	1.123193511	PC
Com_5129_pos	PC (20:5/20:5)	C48 H76 N O8 P	825.51594	8.422	No results	Invalid mass	2934164.536	1402627.125	71270.12436	390885.8458	246584.4146	993734.559	493803.306	1962154.601	1104378.265	2299025.409	1084503.92	99034.38982	0.857497153	-0.221796214	0.616824524	0.611111111	1.223789538	PC
Com_514_pos	PC (16:0/20:5)	C44 H78 N O8 P	779.54557	9.568	Partial match	Full match	247550926.1	528228267.4	255816538.6	741651345.1	395048154.4	247059198	284435345.2	490199143.7	279378251.2	150396794.1	307431075.5	316636788.2	1.320964882	0.401592113	0.348532364	0.555555556	1.120499718	PC
Com_5152_pos	PC (16:3/16:3)	C40 H68 N O8 P	721.46868	8.28	Partial match	Full match	579170.1753	122542.0904	76105.64107	142000.2389	174541.024	29326.88293	81619.72522	183654.3053	306058.6873	109063.5863	80394.7221	50595.31398	1.384896438	0.469778096	0.824993362	0.527777778	1.123892919	PC
Com_515_neg	LPS 18:0	C24 H48 N O9 P	525.3071	3.492	Partial match	Full match	23467215	26269365.54	21714186.32	18761004.36	26312685.04	22792089.09	39305195.73	41149855.44	21725791.61	22805991.09	33266147.1	46320703.67	0.681009122	-0.554253972	0.042668354	0.805555556	2.642643893	PS
Com_516_neg	PC (18:0/22:1)	C48 H94 N O8 P	889.67813	14.361	No match	Invalid mass	13927836.3	13070043.99	8797836.91	14415588.81	18711830.82	19788337.96	13146644.01	12992889.29	15833516.79	10875169.48	12267629.83	15319369.36	1.102893436	0.141293402	0.597929466	0.638888889	0.381169588	PC
Com_516_pos	PC (18:0/19:2)	C45 H86 N O8 P	799.60912	12.125	Partial match	Full match	1134911414	942564956.9	422595942.7	1368214663	788503256.1	557560791.6	435926072	1380487521	941460380.3	1081588743	837639732.1	581730922.3	0.991541404	-0.012255078	0.951284503	0.527777778	1.396026773	PC
Com_5179_pos	PS(16:0/18:2(9Z,12Z))	C40 H74 N O10 P	759.50432	6.432	Full match	No results	1676075.079	567421.4671	58290.59819	652368.8354	247756.2974	449704.9532	268621.1434	1345424.303	656643.0125	863203.8957	870985.5677	43554.36379	0.901983033	-0.1488278	0.877166441	0.611111111	1.483458613	PS
Com_5187_pos	PC(o-18:0/18:2(9Z,12Z))	C44 H86 N O7 P	771.6162	14.535	Full match	No results	626263.1803	723464.4309	262451.5876	1228313.999	385815.4	467641.7725	692557.726	2179336.079	947624.6165	739310.7651	761294.3165	1042276.513	0.580590714	-0.784406596	0.067400215	0.833333333	1.054831152	PC
Com_519_neg	HexCer-NDS (d24:0/12:0)	C42 H83 N O8	775.61873	11.961	No match	Invalid mass	34054831.19	48222139.14	35458556.66	25734271.9	39588018.13	30207196.45	48586610.39	40644805.33	49869382.89	38886808.92	14571087.27	26513550.05	0.973491706	-0.038759407	0.884071381	0.611111111	0.077254499	HexCer
Com_51_neg	SM (d14:1/22:0)	C41 H83 N2 O6 P	776.60573	11.173	No results	Invalid mass	1021301452	813467162.2	1006895028	761951139.5	751509367.6	1131004834	731806590.8	846205166.4	810686337.3	936666330.1	901312799.2	570562188.1	1.143601249	0.193584101	0.218674025	0.694444444	1.92341632	SM
Com_51_pos	PC (14:0e/19:1)	C41 H82 N O7 P	731.57986	11.377	Partial match	Full match	33691565168	23205351392	10244722383	28271289940	18400842625	13557853725	18546625674	28675877107	28420823303	25991101461	30382933062	13803802863	0.873478322	-0.195156196	0.446824782	0.666666667	1.103339987	PC
Com_5200_pos	PC (12:0/16:3)	C36 H66 N O8 P	671.4527	4.933	Partial match	Full match	2212415.498	870224.5929	25357.99254	315644.6872	74277.18653	612804.1344	590870.7443	1528492.842	674897.091	1458241.273	1028683.427	31194.41674	0.773800867	-0.369965749	0.508961501	0.638888889	1.192589437	PC
Com_522_pos	TAG (12:0-14:0-16:0)	C45 H86 O6	739.66891	16.002	No results	Invalid mass	6400537.6	21960711.57	298792363	10944509.87	117581834.8	303631695.9	78173319.57	9134755.866	3812754.926	2939729.364	2435234.571	126193886.6	3.409729853	1.769657442	0.16866182	0.777777778	1.209803928	TAG
Com_5231_pos	PC (16:2/16:2)	C40 H72 N O8 P	725.49797	8.212	Partial match	Full match	278726.4625	882714.6272	322590.8422	1080697.58	410942.504	406257.5097	404350.6976	367239.6573	670423.1199	128000.7004	454841.2132	670454.1765	1.254746234	0.327395616	0.532317453	0.444444444	0.66187971	PC
Com_523_pos	ACar 18:1	C25 H48 N O4	425.35011	2.569	No match	Invalid mass	574494456.8	383472970.9	180390849.8	638591808.5	430655262.8	269048095	806832647.9	772677294.3	666047343.8	312339379.4	955016349	795345102.8	0.574861899	-0.79871268	0.0440764	0.888888889	1.073994349	ACar
Com_526_pos	PC (19:0/18:2)	C45 H86 N O8 P	799.60925	11.808	Partial match	Full match	840041167.1	763498491.5	296106515.8	702749395.1	497103124.8	253288181.2	372769341.6	1036465019	832697773	728896657.5	612012958.9	572054264.6	0.806948444	-0.309451592	0.323639672	0.638888889	1.021812005	PC
Com_5274_pos	1-[(9Z)-hexadecenoyl]-sn-glycero-3-phosphocholine	C24 H48 N O7 P	493.31639	3.801	Full match	No results	468386.0117	272202.1957	518555.5711	343216.642	424175.4861	73913.5824	228573.8337	144418.6739	734451.3899	317996.7952	436404.3805	813641.2668	0.785072029	-0.34910307	0.5893885	0.444444444	0.548296507	PC
Com_5275_pos	PC (11:0/16:3)	C35 H64 N O8 P	657.43685	4.739	Partial match	Full match	1083068.567	779528.795	25843.92398	444081.6136	163169.0576	647566.4126	397428.2262	976950.0554	800861.1986	1027811.481	1118403.397	31708.05037	0.722063198	-0.469802982	0.626841149	0.666666667	1.290027428	PC
Com_528_neg	PE (14:0/18:1)	C37 H72 N O8 P	689.50037	10.441	Partial match	Full match	25024990.84	29800365.55	30210349.98	35230319.06	24811585.83	14715526.29	24078279.37	18107725.74	35747437.43	22282629.31	24370060.4	39455334.4	0.974102103	-0.037855096	0.894176355	0.555555556	0.173751999	PE
Com_529_pos	PC (18:1/22:4)	C48 H86 N O8 P	835.60928	11.053	Partial match	Full match	498906298.4	451244856.4	332868601.9	922314946.7	431078995.5	294856495.6	635247180.2	540954951.9	587691353.7	441992421.2	911776176.5	503548522.8	0.809472443	-0.304946128	0.216683201	0.777777778	0.766128252	PC
Com_52_pos	PC (16:0/20:4)	C44 H80 N O8 P	781.56217	10.224	Partial match	Full match	23633908582	21388760191	11234960762	26532684822	17421336503	11869505627	16984129093	22244061046	16026417539	17773067242	23787579378	14339298698	1.008336172	0.011976703	0.874594175	0.5	1.045135375	PC
Com_530_pos	3-hydroxyoctadecanoylcarnitine	C25 H49 N O5	443.36074	2.573	Full match	No results	560758950.3	378871985	183824578.6	626474244.6	422170358.2	269165636.1	793386129.4	762296132.3	651933935.4	303510692.2	962455179.4	779033294.3	0.574062205	-0.80072102	0.04385439	0.888888889	1.081857698	FA
Com_533_pos	PC (18:2/19:2)	C45 H82 N O8 P	795.57774	10.801	Partial match	Full match	863555750.7	625437652	384185072.1	743663559.6	581214597.6	272807385.3	544000166.2	541018310.9	676907056.4	551628999.9	628971938.8	514029108	1.004139507	0.00595972	0.744331399	0.555555556	0.799583796	PC
Com_539_neg	PS (16:0/18:2)	C40 H74 N O10 P	759.50615	9.778	Partial match	Full match	15666530.78	32117662.31	20100062.71	38098260.79	16151617.57	19051452.52	30369799.41	17424290.52	26443270.38	24827525.88	32657488.7	49451850.24	0.779280754	-0.359784909	0.237879372	0.694444444	1.532135453	PS
Com_540_pos	PC (18:0/22:3)	C48 H90 N O8 P	839.64061	12.985	Partial match	Full match	320154448.7	208650947.1	101963026.7	304777719.3	135294730.6	173615789.6	229958550.1	272894818.4	102246527.6	224483403.8	236892737.4	160791149.5	1.014006302	0.020066619	0.935268613	0.527777778	0.792921083	PC
Com_541_pos	TAG (13:0-16:1-18:2)	C50 H90 O6	803.70055	15.806	No results	Invalid mass	2992340.732	5315781.827	205892578	3900672.367	17334962.84	18976526.65	12370692.14	4643268.777	1502386.042	876543.0593	2629216.149	22989532.64	5.652157291	2.498801614	0.195855601	0.722222222	1.011832011	TAG
Com_543_neg	Cer-NS (d18:1/19:0)	C37 H73 N O3	625.5652	13.066	No match	Invalid mass	3906095.68	3877752.763	52641673.93	4169139.042	9903983.65	5003128.593	3706560.573	1240115.439	5897203.674	9701778.057	5179906.267	4491060.443	2.631060719	1.395644543	0.304911871	0.416666667	0.799031679	Cer
Com_545_pos	PC (22:0/18:2)	C48 H92 N O8 P	841.65654	13.771	Partial match	Full match	238038678.2	165500715.6	69295007.83	155739034	227143318	233834381.1	87122409.33	346894431.3	188125281.8	111255244.1	208989033.7	181084171.8	0.969808344	-0.044228429	0.972695862	0.527777778	0.690539519	PC
Com_546_neg	PE (18:2e/22:4)	C45 H80 N O7 P	777.56093	11.742	No results	Invalid mass	16897909.51	23245016.84	25389244.13	26243513.75	32033072.64	15167237.22	25787051.66	13250756.49	17974199.93	14322574.86	34979505.68	30931610.89	1.012607277	0.018074758	0.817287446	0.527777778	0.445958678	PE
Com_549_neg	PC (18:0/19:1)	C45 H88 N O8 P	847.63121	12.984	No match	Invalid mass	34725119.44	34583873.74	26979002.83	29972784.06	31658827.99	23352245.22	28329330.53	26168833.64	38701092.06	19186524.61	21871938.52	48254220.27	0.993205451	-0.009835916	0.826732414	0.583333333	0.194362752	PC
Com_555_neg	PC (20:2/20:4)	C48 H84 N O8 P	879.59987	10.426	No results	Invalid mass	20799921.22	12276134.77	15730553.37	21160005.48	26654038.39	23423188.55	33112755.66	19250582.63	25606686.93	25721979.2	20515554.15	23823920.41	0.810934557	-0.302342603	0.142369678	0.694444444	1.029008447	PC
Com_557_pos	SM (d16:1/26:0)	C47 H95 N2 O6 P	814.69257	13.739	Partial match	Full match	452634251.6	717129559.4	159472463.3	280180810.2	701828135.3	382792127.8	463790404.6	1268705897	499237658	322017661.1	161695306.4	514781489.6	0.834008312	-0.261866334	0.752186296	0.583333333	0.221692263	SM
Com_55_neg	SM (d14:1/24:0)	C43 H87 N2 O6 P	804.63713	12.393	No results	Invalid mass	909105782.4	613395023.6	738862062.6	747824890.5	682001062.5	851070231.7	551000231.3	554531542.6	825339558.8	822248199.9	694231208.8	685437494.8	1.099078587	0.136294546	0.315499106	0.666666667	1.249741404	SM
Com_561_neg	OxPC (18:1-18:1+2O)	C44 H84 N O10 P	863.59006	8.037	No results	Invalid mass	32492462.55	25087572.12	3485462.48	7868518.789	8232381.269	29994772.59	16214313.28	48510884.44	14426901.44	43904930.5	21052590.2	2700198.215	0.729931902	-0.454166218	0.64080349	0.583333333	0.923263966	PC
Com_564_neg	PC (16:1e/16:0)	C40 H80 N O7 P	763.57406	11.747	No match	Invalid mass	32707832.09	34922906.38	31473818.69	32642188.26	43183794	33485434.04	35108287.55	46639713.5	48544161.83	39321914.94	34496530.23	46726220	0.83088267	-0.267283328	0.044573115	0.888888889	1.156910897	PC
Com_566_pos	PC (19:0/18:1)	C45 H88 N O8 P	801.62485	12.664	Partial match	Full match	290782053.4	363933373.4	69514869.95	285798265	161828544.3	102460188.2	257936264.7	431081787.8	236123464.4	146870947.6	194184726.2	298555878.3	0.814388749	-0.296210465	0.345068717	0.611111111	0.816679118	PC
Com_568_pos	ACar 16:0	C23 H46 N O4	399.3347	2.369	No match	Invalid mass	510851894.3	401425797.4	186248855.7	627289326.4	455641181.5	277797696.6	643728689.4	618601188.1	756164481.6	283796407.8	867487304.4	709056991.6	0.634018903	-0.65740224	0.078631565	0.861111111	0.957506994	ACar
Com_569_neg	PE (16:1e/20:5)	C41 H72 N O7 P	721.50571	10.375	Partial match	Full match	14480747.53	21975609.84	14344126.62	25134516.92	16088511.63	14298942.17	18164120.96	16778845.07	22577622.48	10505595.32	19447237.66	16418468.79	1.023395131	0.033363275	0.88151678	0.583333333	0.279788433	PE
Com_570_neg	PC (18:0e/22:4)	C48 H90 N O7 P	869.6521	12.907	No results	Invalid mass	11557045.73	17416881.92	13043511.95	11028483.51	12487711.79	21429045.44	10182963.09	11563647.82	6318779.171	8743425.667	11348570.93	11692237.87	1.453019647	0.539054211	0.030082125	0.861111111	1.142799058	PC
Com_575_neg	PE (22:1/20:4)	C47 H84 N O8 P	821.59476	12.794	Partial match	Full match	18005124.36	29312323.25	21330469.87	36624670.46	13276095.3	28211948.19	18899368.86	46858049.94	26424854.71	27286008.21	16825128.95	24200027.18	0.914433845	-0.129049294	0.688266345	0.5	0.345369929	PE
Com_575_pos	PS (19:0/19:1)	C44 H84 N O10 P	817.58363	12.833	Partial match	Full match	679734138.7	513981299.9	251462853.6	621922747.4	527995931.1	386227677.8	459488415.3	748091044.2	555961324.3	447615127.9	595506441.7	501272744.8	0.901264553	-0.149977444	0.436426159	0.555555556	0.760626531	PS
Com_576_pos	PC (22:1/18:2)	C48 H90 N O8 P	839.6407	12.624	Partial match	Full match	240156305.3	418511949.4	99169078.73	614265922.7	90165075.71	549116631.3	61990679.54	919848816.3	557460102.2	325024020.8	114216078.1	271401541.8	0.89397222	-0.161698095	0.986648388	0.472222222	0.913864963	PC
Com_579_pos	PE (18:0/20:3)	C43 H80 N O8 P	769.5626	12.139	Partial match	Full match	371340690.7	260868591.8	99871942.29	305174553.1	168880364.3	81421146.62	166245823	315513227.9	331416992.4	240658519.6	316006595.4	210431812.4	0.814768912	-0.295537161	0.284994444	0.638888889	0.978167216	PE
Com_57_pos	PC (16:0/16:0)	C40 H80 N O8 P	733.56238	11.109	Partial match	Full match	24811898930	18037238836	8015465613	26354330321	12559402338	11223741506	14114576411	20341793101	32549361116	30519873887	23334966244	14392039254	0.746766199	-0.421271466	0.205633667	0.722222222	1.071004385	PC
Com_581_pos	PC (15:0/16:0)	C39 H78 N O8 P	719.54662	10.555	Partial match	Full match	597492923	605794371.3	354304745.9	866803904.3	396650957.8	358027426.1	396679060.5	629287018.9	499607558.6	372670531.7	618677712.5	558952304.5	1.033551483	0.047610254	0.986658286	0.583333333	0.908927302	PC
Com_594_pos	PC (17:0/18:2)	C43 H82 N O8 P	771.57798	10.94	Partial match	Full match	838578546.1	904698583.8	423962770.2	1267680774	628052430.2	405597710.5	484887221.4	841373502.8	873333806.9	874869799.6	918153393.3	549665551	0.983771937	-0.023604194	0.7562058	0.583333333	1.281195008	PC
Com_599_neg	PS (18:1/20:4)	C44 H76 N O10 P	809.52174	9.742	Partial match	Full match	15120334.28	24859485.74	25440211.18	22174079.6	33013799.38	24669154.3	37762576.43	22906428.35	15824857.1	12053283.31	18357207.68	35559507.57	1.019746791	0.028210967	0.720664688	0.555555556	1.031444655	PS
Com_59_pos	TAG (18:2-18:2-18:3)	C57 H96 O6	893.74754	15.9	No results	Invalid mass	31482276.73	125352768.7	6435891125	41619664.19	419985277.1	919512190.2	341972470.8	71536522.3	14812856.45	29200479.75	19899408.79	524258035.9	7.960471509	2.992853886	0.215336013	0.75	1.146034134	TAG
Com_5_pos	TAG (16:0-18:1-18:2)	C55 H100 O6	873.7786	16.832	No results	Invalid mass	15266826623	13923354380	33327892230	8661714636	22613029757	21094912981	27181030738	12168398399	11472120331	12267247119	6961300467	26073155812	1.195212679	0.257267358	0.487275968	0.638888889	1.161419371	TAG
Com_602_neg	Cer-NDS (d18:0/23:0)	C41 H83 N O3	683.64392	15.055	No match	Invalid mass	1550605.443	1088535.264	18350072.48	1094730.094	3769525.812	4455873.32	1306134.711	618086.3976	2878747.309	2252707.061	1299944.065	1978240.671	2.933012619	1.552383278	0.248657589	0.638888889	0.732010831	Cer
Com_605_neg	HexCer-NS (d18:1/26:1)	C50 H95 N O8	883.71226	14.459	No results	Invalid mass	19503807.49	32818984.46	11533740.33	22185789.05	20545629.51	24723828.82	35691567.51	36738815.87	18028945.03	14523138.16	10670453.05	40860781.98	0.838979452	-0.253292617	0.726633061	0.555555556	0.365742318	HexCer
Com_606_neg	SM (d14:2/26:0)	C45 H89 N2 O6 P	830.65245	12.322	No results	Invalid mass	22251565.78	33637419.9	21766964.26	34086947.24	21592542.92	38435213.43	25977682.65	36254804.62	29000340.19	30121516.87	18494897	24295408.65	1.046459044	0.065515849	0.802794065	0.527777778	0.479070825	SM
Com_608_neg	PI (18:0/22:5)	C49 H85 O13 P	912.57326	10.681	Partial match	Full match	16542675.87	16986613.05	16795990.49	20661559.72	12041998.66	17728656.14	16133169.99	17134827.33	15333603.64	23945984.57	19314052.52	19691877.78	0.903221142	-0.146848839	0.318341229	0.611111111	0.571722535	PI
Com_60_neg	PE (16:1e/20:1)	C41 H80 N O7 P	729.56871	13.318	Partial match	Full match	550738951	687295379.6	497778939.5	736709181.9	1063310418	775295388	862817344.2	931165732.2	913976614.8	442059789.7	483433786.1	797439639.1	0.972970539	-0.039531974	0.934010304	0.555555556	0.602797374	PE
Com_612_pos	PC (18:1/22:5)	C48 H84 N O8 P	833.59351	10.732	Partial match	Full match	408699388	352859507.9	221507435.5	485586227.5	333234445.8	270540848.2	632832261.5	435740447.3	464290695	387726039.8	561157471.3	484139453.4	0.698754974	-0.517141447	0.022699517	0.861111111	1.365678107	PC
Com_613_neg	PS (23:0/18:1)	C47 H90 N O10 P	859.63173	14.248	Partial match	Full match	40638477.73	26945983.44	15198211.84	14095160.11	41090236.52	32972574.08	17808475.1	26311047.16	22824759.15	28663493.63	27685870.08	37795641.75	1.061154637	0.085634909	0.99457674	0.555555556	0.318644727	PS
Com_613_pos	TAG (15:1-16:0-16:1)	C50 H92 O6	805.71612	16.229	No results	Invalid mass	4216599.365	9464536.497	214286907.3	5084725.708	61509379.29	60915215.29	41000909.46	6394048.158	2113325.729	2027590.606	2367908.475	72492008.01	2.812414576	1.491809277	0.251432329	0.722222222	1.151840169	TAG
Com_615_neg	1-(1Z-octadecenyl)-2-arachidonoyl-sn-glycero-3-phosphoserine	C44 H78 N O9 P	795.53963	12.242	Full match	No results	29741215.82	33733979.59	20310289.85	29723224.12	40779864.3	31054159.21	39329883.64	39475218.9	42857746.38	29805392.21	24583951.29	36254804.61	0.872993992	-0.195956369	0.2981013	0.694444444	0.733621989	PS
Com_615_pos	PE (18:4e/22:2)	C45 H80 N O7 P	777.56762	12.309	Partial match	Full match	528325770.4	317591268.3	140483247.6	412700618.6	211616166.2	278087126.4	233891735.6	404045970.2	410797054.2	383275717.1	431749667.6	210233560	0.910708742	-0.134938362	0.554277476	0.555555556	1.267647882	PE
Com_617_pos	PE (18:0/22:5)	C45 H80 N O8 P	793.56292	12.127	Partial match	Full match	598832147.1	414911160.3	150693922.5	361528756.5	386630798.8	405733487.2	445960012.1	732240541.1	556956585.4	1010724447	745377888.4	445085584.6	0.588955043	-0.763770583	0.037746855	0.916666667	1.547882573	PE
Com_619_neg	PC (14:0/20:4)	C42 H76 N O8 P	799.53757	9.177	No match	Invalid mass	10756582.4	17651346.22	16148669.96	19302790.74	17203753.21	21843166.69	26014482.71	20821523.53	14270445.17	20405285.42	16008440.09	14053410.03	0.922317836	-0.116664098	0.591794356	0.527777778	0.640704105	PC
Com_61_pos	TG(16:1(9Z)/16:1(9Z)/20:4(5Z,8Z,11Z,14Z))[iso3]	C55 H94 O6	850.70509	15.835	Full match	No results	57790827.36	125327425.7	3489850040	70149776.45	397205424.4	548232635.7	458434190.3	96704995.79	37939654.92	33070365.56	25088655.88	762749304.1	3.315840653	1.729374678	0.283308173	0.694444444	1.085231661	TAG
Com_622_pos	TG(16:1(9Z)/16:1(9Z)/16:1(9Z))	C51 H92 O6	800.693	15.211	Full match	No results	19140245.75	33054865.64	260884610	17270753.88	110103677.8	126339400	112846131.6	28804885.71	9428672.767	10162709.99	11350306.44	143332421	1.79407557	0.843240661	0.31149652	0.694444444	1.192800381	TAG
Com_631_neg	CL (18:1-18:2-18:1-18:2)	C81 H146 O17 P2	1453.00345	16.013	Partial match	Full match	11787328.42	9711352.016	9635787.349	17158400.4	14257580.61	11593440.47	9800547.971	10199845.76	11278641.13	4050181.485	15791097.57	18782844.73	1.060665794	0.084970148	0.574146273	0.527777778	0.39195496	CL
Com_636_pos	PC (16:0e/18:0)	C42 H86 N O7 P	747.61488	13.046	Partial match	Full match	491571451.9	287094272.8	162085610.8	278559451	201182262.7	270752164.1	162699640.5	397402904.7	257920186.3	215291385.3	345887912.9	258968238.2	1.032398919	0.046000536	0.951117822	0.527777778	1.074264489	PC
Com_638_pos	TAG (16:0-16:1-18:3)	C53 H94 O6	848.68687	16.092	No match	Invalid mass	115681432.5	277812672.4	392620588.8	130824786.6	489446520.4	294309988.1	511871857.6	243592690.1	94214874.04	89492550.67	76963071.32	468653109.8	1.145413226	0.195868167	0.490803217	0.638888889	1.375044682	TAG
Com_63_pos	PC (17:1/17:1)	C42 H80 N O8 P	757.56255	10.55	Partial match	Full match	14220792308	4228178032	1921881308	4868718674	4943964731	3844457699	4699398977	4367004638	2391157584	8524585042	5012497709	3409051105	1.198012888	0.260643429	0.836174752	0.5	1.559959297	PC
Com_643_neg	PS (22:0/20:3)	C48 H88 N O10 P	869.61491	13.431	Partial match	Full match	18010027.18	17771920.94	8913232.451	17615151.41	13616523.53	13387753.65	13834729.9	15575209.82	19390317.21	16919639.62	12430516.02	22401365.08	0.888244954	-0.170970506	0.392620886	0.611111111	0.659564818	PS
Com_644_neg	OxPC (16:0-18:1+1O(1Cyc))	C42 H80 N O9 P	819.5639	7.981	No match	Invalid mass	25761169.86	17039456.02	2067480.253	10165666.39	6969893.462	22255997.8	9296277.857	36245988.51	12503049.95	25776652.35	14298642.12	942763.1122	0.850563235	-0.233509598	0.995495781	0.444444444	1.383906591	PC
Com_646_pos	PS (20:0/20:1)	C46 H88 N O10 P	845.6151	13.834	Partial match	Full match	585193701.3	334881887.8	130616248.1	303158644.2	464278060.3	226779850.1	299428078.8	565500802.8	460810325.7	311995971.2	277614091.4	288373690.6	0.927933515	-0.107906653	0.57614925	0.5	0.827767057	PS
Com_651_neg	PE (22:0/20:4)	C47 H86 N O8 P	823.61104	13.883	Partial match	Full match	26233976.5	16297145.27	18679647.4	17115087.2	22178080.14	17566789.63	25458055.1	29001014.15	20145945.14	18387453.39	21107928.45	26159269.79	0.841800993	-0.248448883	0.124504655	0.75	1.530923496	PE
Com_651_pos	Linoleamide	C18 H33 N O	279.25605	3.341	Full match	No results	301913877.6	789004519.2	254660012.7	611296575.5	233418220.5	48783351.24	358620603	421253603.3	545887134.6	528840432.5	646323749.1	240010341.2	0.816902207	-0.291764714	0.316494916	0.638888889	0.873650744	FA
Com_652_pos	PC (17:1/18:1)	C43 H82 N O8 P	771.57779	10.756	Partial match	Full match	472162267.6	468958639.3	253163383	647740644.3	339161107.7	220847150.2	274420326.8	384409611.6	504302161.5	335893239.3	470537871.1	435736484.5	0.998641956	-0.001960575	0.802609278	0.527777778	1.060426429	PC
Com_653_neg	PC (16:0/22:6)	C46 H80 N O8 P	851.56867	9.999	No match	Invalid mass	24038173.72	27508077.99	23888706.89	11609267.2	31981935.07	18030625.81	36513110.89	25255535.34	28026887.06	19205139.04	14335428.75	27797089.93	0.906860934	-0.141046763	0.611997364	0.638888889	1.163563189	PC
Com_656_neg	PI (18:0/20:1)	C47 H89 O13 P	892.60529	12.671	Partial match	Full match	14588656.43	13939219.05	14927764.11	14143025.8	14045688.04	5631356.443	14051076.32	3527594.045	16163082.01	1026328.573	10676670.13	35608282.1	0.953396891	-0.068851173	0.489518062	0.555555556	0.549037023	PI
Com_658_neg	Palmitic Acid	C16 H32 O2	256.24038	6.206	Full match	No results	16766763.23	15220866.18	31656687.75	29262713.56	16010596.05	9144849.908	14975223.81	8647912.759	26947975.27	28617140.31	27307993.81	26398351.14	0.888391848	-0.170731941	0.664365568	0.472222222	0.415057241	FA
Com_65_pos	SM (d30:1/12:1)	C47 H93 N2 O6 P	812.67729	13.376	Partial match	Full match	7296660614	6618309536	4733045234	11281492752	5345221613	7086407524	7034854091	11232717726	10616311425	10419645415	9873643855	4577447272	0.78804645	-0.343647426	0.244726606	0.638888889	0.885213864	SM
Com_662_neg	HexCer-NS (d18:1/25:0)	C49 H95 N O8	871.71288	14.91	No match	Invalid mass	16118779	19062646.42	13405385.66	20006744.65	15781990.44	15805860.6	20637901.28	16051575.79	16923239.79	6886531.706	10921245.59	35254658.34	0.939125977	-0.090609397	0.82594096	0.527777778	0.258007453	HexCer
Com_663_neg	Cer-NS (d18:1/22:1)	C40 H77 N O3	665.59662	13.538	No results	Invalid mass	2250530.094	5569599.9	37642813.98	2786625.608	3295725.877	6486783.744	1525590.065	3850315.526	7203601.306	5731790.845	1589154.745	2597202.424	2.579472369	1.367075992	0.292704662	0.638888889	0.703706664	Cer
Com_666_neg	SM (d14:2/29:0)	C48 H95 N2 O6 P	872.69929	13.857	No results	Invalid mass	21131224.54	25264216.63	19540153.13	28181107.42	16440067.35	21063269.93	30222592.4	25816949.61	25399344.18	23114321.43	15976386.97	27845442.7	0.887076704	-0.172869238	0.357857787	0.694444444	0.893845503	SM
Com_667_pos	TAG (16:0-16:0-16:1)	C51 H96 O6	821.7484	16.271	No results	Invalid mass	5061972.616	6659378.621	227585101.6	11052204.32	51391633.84	54926055.48	47132370.7	5583298.98	1318488.504	1425117.432	4178130.295	58212008.4	3.026543225	1.597670956	0.193901222	0.75	1.131113637	TAG
Com_668_neg	PS (18:1/24:1)	C48 H90 N O10 P	871.63134	13.734	Partial match	Full match	19468883.06	22589283.78	12843526.97	16544970.34	35839935.81	30094184.9	26753135.04	20778576.45	14943238.48	11864350.83	12440416.4	28243179.13	1.194377722	0.256259161	0.436171932	0.666666667	0.552445776	PS
Com_66_neg	PE (18:2e/20:4)	C43 H76 N O7 P	749.53689	11.181	Partial match	Full match	513936765.1	342684185.4	499567007.3	507915652.2	618048691.4	492595285.1	439577000.7	481064348.3	553971215.3	466982080.6	602133464.2	620994934.6	0.939970906	-0.089311992	0.505219294	0.527777778	0.554692396	PE
Com_66_pos	PC (18:1/18:1)	C44 H84 N O8 P	785.59367	11.304	Partial match	Full match	14645505828	11410716419	3380404054	16656904983	6434796985	5577233890	6481551557	10548956587	14832468796	14764268983	17261843677	10362351530	0.782551305	-0.353742755	0.272731411	0.694444444	1.283738485	PC
Com_670_neg	LPE 20:5	C25 H42 N O7 P	499.27052	1.746	Partial match	Full match	9978077.734	7096801.457	5779583.898	6390544.923	12887869.43	6607730.84	10448033.11	3775987.558	5009467.012	4994775.345	11670629.69	14341413.28	0.970149511	-0.043720995	0.852097047	0.444444444	0.197450678	PE
Com_672_pos	TAG (16:0-16:1-18:2)	C53 H96 O6	850.70287	16.59	No match	Invalid mass	100071093.9	138490940.3	45769035.26	69034681.66	147804122.5	446535606.5	93187216.42	118943210.2	61484945.98	84069468.33	44218994.79	119703271.5	1.816895259	0.861475253	0.325795696	0.694444444	0.908746087	TAG
Com_675_neg	HexCer-NDS (d18:0/24:1)	C48 H93 N O8	811.69142	13.972	Partial match	Full match	5077693.359	31043283.71	12719442.07	10415110.83	15709306.79	11785144.82	27519613.6	30068168.39	17339307.3	13082025.02	4198151.915	20019301.13	0.772989708	-0.371478889	0.550579372	0.666666667	0.897715881	HexCer
Com_678_pos	PC (18:0e/19:0)	C45 H92 N O7 P	789.67123	13.485	No results	Invalid mass	498287844	354467806	140573954.3	430615682.7	234252809.5	209215924.4	203969312.8	353701627.4	398555387.6	450866281.8	443869301.1	267148752.1	0.881641386	-0.181736146	0.466132184	0.583333333	1.280423185	PC
Com_67_neg	Cer-NS (d18:1/23:0)	C41 H81 N O3	681.62839	14.844	No match	Invalid mass	85788519.48	58092699.66	507406689.5	21542108.36	195907936.5	124094022.4	61146067.52	30495367.48	112223066.4	146393200.8	55208832.11	44526147.3	2.206329161	1.141648042	0.368315827	0.666666667	0.664707416	Cer
Com_67_pos	TAG (14:1-16:0-18:2)	C51 H92 O6	817.71623	16.055	No results	Invalid mass	39218194.93	151089833.3	4437808195	80637946.17	834149999.9	1114540726	600743207.2	96985747.88	25525923.76	20202214.8	23747845.48	962936739.7	3.847918917	1.944078399	0.221113988	0.75	1.169286303	TAG
Com_685_pos	PC (18:2e/22:6)	C48 H82 N O7 P	815.56883	8.175	No match	Invalid mass	279262003.1	688607315.8	10170517.93	43824424.78	23407254.23	135068063.4	42572345.39	313902743	179762949.5	359932004.2	219993364.7	7986627.883	1.049984026	0.070367379	0.7526883	0.555555556	1.319736424	PC
Com_687_pos	PC (16:1/16:1)	C40 H76 N O8 P	729.53127	9.286	Partial match	Full match	167368222.4	273598383.8	144373512.2	519756478.4	245086888.2	148066309.3	131157118.9	233575665.8	198786031.8	167093056.7	306495654.5	251414740.2	1.162765931	0.217560706	0.751064726	0.472222222	1.180929495	PC
Com_688_neg	N-Palmitoyl Taurine	C18 H37 N O4 S	363.24475	2.277	Full match	No results	9932409.929	13900436.07	8525131.727	20385786.73	8154990.972	11515208.39	15052452.59	5151526.628	9300596.112	10654271.1	13524299.34	17068499.83	1.023495118	0.03350422	0.863596729	0.527777778	0.158836027	FA
Com_695_neg	LPS 20:4	C26 H44 N O9 P	545.27583	1.758	Partial match	Full match	9028909.369	6052196.634	5052027.501	5717053.596	12128743.29	6243955.907	9968652.34	1279956.628	4415721.247	4453854.728	3998492.759	13714073.47	1.168966645	0.225233766	0.357390216	0.694444444	0.553119383	PS
Com_695_pos	1-(1Z-hexadecenyl)-2-linoleoyl-sn-glycero-3-phosphoethanolamine	C39 H74 N O7 P	699.52039	11.271	Full match	No results	739534788.7	608198293.6	223315372.9	945121202.9	493682284.7	246160083.4	533658127	860842476.5	967362290.8	486767722.3	566548175.5	418555748.2	0.849305551	-0.235644415	0.393884798	0.416666667	0.772421896	PE
Com_697_neg	PEtOH (23:0-18:1)	C46 H89 O8 P	800.61394	13.684	No results	Invalid mass	13603725.4	16720343.26	9639470.335	17485628.61	8008613.316	30720763.15	9680462	33901828.52	25413628.54	15619184.78	7197598.639	14167720.17	0.907512366	-0.140010794	0.856116374	0.472222222	0.405374854	PEtOH
Com_699_neg	PG (18:1/18:2)	C42 H77 O10 P	772.52681	9.465	Partial match	Full match	10129899.2	8348598.591	7394872.679	6844817.136	14464570.15	6068530.247	8460997.617	4425692.456	6938955.362	4151733.03	5789325.733	14514834.49	1.202561826	0.266111067	0.327771721	0.666666667	0.539894919	PG
Com_699_pos	PC(o-18:1(9Z)/20:1(11Z))	C46 H90 N O7 P	799.6452	13.775	Full match	No results	523495325.3	688925373.3	264273466.7	537430493	564841004.4	335241193.8	438701147.9	904567385.3	622811222.5	415738755	538846258.6	452188165.9	0.864018359	-0.210866128	0.42572864	0.416666667	0.195557978	PC
Com_69_neg	HexCer-NS (d30:1/12:0)	C48 H93 N O8	857.69705	14.576	No results	Invalid mass	301995409.1	426596037.6	334738194.5	263947192	643432651.4	760040219.9	508820442	661889546.8	450979338.6	338581775.4	279618677.4	407276909.6	1.031574519	0.044848042	0.969289759	0.555555556	0.446276972	HexCer
Com_6_neg	PE (18:0/18:1)	C41 H80 N O8 P	745.56354	11.245	Partial match	Full match	3712288092	3918261441	3634529252	3807200355	3755337774	3390773520	4239523988	3479030913	4071061789	3581093349	3980137716	4063939926	0.948904203	-0.075665649	0.216409039	0.722222222	1.437490135	PE
Com_6_pos	TG(16:1(9Z)/18:1(9Z)/18:1(9Z))[iso3]	C55 H100 O6	856.75194	16.816	Full match	No results	12897457880	14643769469	33280915477	9202025164	22664705949	21055225038	27259590149	12659071015	10034557080	11038041874	6485668569	26247580677	1.213600367	0.279293427	0.437987961	0.638888889	1.195085688	TAG
Com_701_neg	SM (d14:0/24:0)	C43 H89 N2 O6 P	806.65297	12.825	No results	Invalid mass	35201353.6	23142824.94	21698468.17	24386901.08	27213218.85	28328004.05	25335861.18	20966932.65	25339765.49	14369239.89	20186356.34	23575632.32	1.232689384	0.301809312	0.08746134	0.777777778	1.786399513	SM
Com_702_neg	Cer-NDS (d18:0/24:0)	C42 H85 N O3	697.65961	15.356	No match	Invalid mass	2145421.916	2119483.389	28740636.53	2022440.528	6998542.526	8759204.313	3131018.38	1303308.059	3644112.693	3190119.06	2175131.284	3678648.217	2.966051138	1.568543472	0.22692237	0.583333333	0.94577577	Cer
Com_702_pos	PC (22:3e/18:0)	C48 H92 N O7 P	825.6621	13.648	Partial match	Full match	532924650.3	667957513.2	229130048.6	619256749.9	478619218.8	387594179.5	525839273.5	872575901.1	678899663.4	600879858	440759075.8	426268377.6	0.822369442	-0.282141438	0.287082273	0.638888889	0.243194196	PC
Com_703_neg	PS (21:0/18:2)	C45 H84 N O10 P	829.58496	12.64	Partial match	Full match	19233819.4	15720847.61	12881258.71	15293866.46	20690307.02	19435099.78	13967337.02	25518354.03	16618552.6	18790073.82	17261432.12	14742362.14	0.965921636	-0.050021945	0.813114663	0.527777778	0.406811178	PS
Com_704_neg	Cer-NP (t18:0/24:0)	C42 H85 N O4	713.65466	14.812	No results	Invalid mass	1355277.258	912919.9208	8416503.39	985880.4555	1446889.16	1830073.798	1708563.268	1143289.176	2295755.424	2903276.296	1390998.624	1681454.072	1.343800351	0.426318813	0.959635769	0.638888889	0.751798425	Cer
Com_704_pos	PE (16:2e/22:5)	C43 H74 N O7 P	747.52058	10.782	Partial match	Full match	557105005.8	570979602.9	161466167.8	306469848.4	307683678.7	277763614.9	400374902.5	663258792.3	428067434.6	616607775.1	407943395.9	384214760.1	0.752109186	-0.410985978	0.14852406	0.777777778	1.020031847	PE
Com_706_neg	PE (18:0/19:1)	C42 H82 N O8 P	759.57871	13.277	Partial match	Full match	28251036.01	19275772.81	22436024.97	23227126.89	23037620.27	18067138.87	16548100.51	19972396.54	25010446.48	23630490.02	19049731.5	25725071.13	1.03354325	0.047598761	0.722786698	0.5	0.675111125	PE
Com_707_pos	TAG (15:1-18:1-18:3)	C54 H94 O6	855.73162	16.019	No results	Invalid mass	237502.5022	4333354.818	174443120.8	262046.3371	21673786.62	38967120.83	19536705.52	205999.3628	570712.5749	1063384.273	238640.8963	36162143.73	4.152422194	2.053953136	0.402678169	0.666666667	1.179036392	TAG
Com_711_neg	PC (18:2/22:6)	C48 H80 N O8 P	875.56882	9.322	No results	Invalid mass	6285009.3	8970400.61	13886014.29	10479392.08	15836332.7	7073515.554	14835640.78	5710061.022	7401240.026	2215418.945	8065645.387	17060887	1.130980581	0.177574159	0.459647415	0.583333333	0.683063605	PC
Com_711_pos	TAG (18:1-20:1-22:1)	C63 H116 O6	985.90362	17.979	No match	Invalid mass	1678801.623	3522679.782	254715999.9	3738338.235	27648536.73	35129610.13	23747485.2	3925128.599	1681927.027	702664.3261	368873.416	34885907.5	4.998071352	2.321371497	0.231329971	0.694444444	1.191670302	TAG
Com_714_neg	LPG 18:1	C24 H47 O9 P	510.29609	2.421	Partial match	Full match	10916954.56	18592998.75	14763260.87	17960380.93	16429657.15	16790867.98	18049405.45	14087508.5	7855857.016	7159532.059	14442641	19168372.7	1.181899458	0.241107313	0.280925053	0.638888889	0.762709117	PG
Com_717_neg	LPS 18:2	C24 H44 N O9 P	521.27567	1.844	Partial match	Full match	12178233.61	5546052.901	3985900.162	2703496.217	10215003.6	3338636.389	4155034.528	1574220.695	7610789.158	7543343.702	6145804.473	6341371.993	1.137748893	0.186182183	0.806711694	0.527777778	0.535205559	PS
Com_720_pos	TAG (13:0-16:0-18:1)	C50 H94 O6	807.73183	16.603	No results	Invalid mass	9723988.506	47503045.27	258162239.8	15349335.3	146229609	254405201.9	106856679.7	33183239.71	5992202.148	5536559.746	4429724.508	163773473.8	2.287172407	1.19356512	0.233098903	0.75	1.251207643	TAG
Com_721_neg	SM (d14:0/28:0)	C47 H97 N2 O6 P	862.71554	14.645	No results	Invalid mass	31953479.49	28162095.05	19608136.15	20070938.67	23844967.61	23995010.11	27817689.66	31413555.38	21942672.6	17400548.41	20976851.38	21850367.79	1.044079686	0.062231825	0.694742827	0.583333333	0.405078876	SM
Com_723_neg	HexCer-NS (d30:1/13:1)	C49 H93 N O8	869.69716	14.085	No results	Invalid mass	12953259.92	28122893.23	5737583.38	13423384.3	15659264.66	23614185.61	19737789.31	29269008.39	12370200.22	12696996.23	8287129.162	20730917.67	0.965259492	-0.051011259	0.822070494	0.472222222	0.101435898	HexCer
Com_724_pos	1-O-(1Z-Tetradecenyl)-2-(9Z-octadecenoyl)-sn-glycerol	C35 H66 O4	550.49618	16.82	Full match	No results	95292309.69	153370015.5	147303780.6	104087946	217482426.1	389113644.4	217300437.7	82502186.94	52524372.8	57865032.07	51252869.09	268991676.4	1.515052997	0.599368261	0.180179519	0.75	1.059030854	DAG
Com_726_pos	TAG (16:1-18:2-18:3)	C55 H94 O6	867.72276	15.563	No results	Invalid mass	6242268.571	16483792.07	66085242.09	5681493.278	37773922.01	37400071.24	45279685.43	22238467.03	9592965.83	9260317.3	6807584.13	53518390.09	1.156576585	0.2098608	0.878927259	0.472222222	1.434113254	TAG
Com_72_pos	SM (d28:1/12:0)	C45 H91 N2 O6 P	786.66151	13.513	Partial match	Full match	19089424170	11387726951	4560363703	16254935254	7277118941	7808593493	8408285392	9801266665	15459690279	18622916647	15768172389	7317087847	0.880610708	-0.183423708	0.516310344	0.583333333	1.436198993	SM
Com_730_pos	TAG (18:2-18:2-19:1)	C58 H102 O6	911.79453	16.52	No results	Invalid mass	159617083.9	259826303	221239494	128195205.6	383935069.7	383179117.4	126948234.1	123065285.1	85529019.71	44065235.46	60195890.16	432351349.7	1.761145953	0.816514476	0.068202693	0.833333333	1.412032588	TAG
Com_732_pos	HexCer-NS (d18:1/24:1)	C48 H91 N O8	809.67488	13.65	Partial match	Full match	156786896.6	369078093.8	90305501.8	220713502	314643627	285732261.1	420727132.8	829499896.1	201763846.7	162105423.5	117539429	232044672.7	0.731921489	-0.450239192	0.622324414	0.444444444	0.357202166	HexCer
Com_734_pos	DG(18:1(9Z)/20:4(5Z,8Z,11Z,14Z)/0:0)[iso2]	C41 H70 O5	642.52012	13.341	Full match	No results	31488605.2	80735065.96	285548434	64843863.27	29725206.82	104307908	89251635.38	21755481.82	218839061.4	389121692.3	170266211.2	121058669.1	0.590570488	-0.759818831	0.344844275	0.694444444	1.322482123	DAG
Com_736_neg	1-tetradecanoyl-2-[(9Z)-octadecenoyl]-sn-glycero-3-phosphocholine	C40 H78 N O8 P	731.54738	12.16	Full match	No results	23418927.6	22110493.63	22891296.46	25293423.2	16410050.4	15448880.13	21811399.03	16109185.96	20799338.73	19558323.99	22280068.08	30320451.35	0.959460989	-0.059703946	0.743630024	0.555555556	0.379545891	PC
Com_738_neg	Methyl Jasmonate	C13 H20 O3	224.14125	1.172	Full match	No results	25095756.02	27131805.81	2683836.66	7276305.738	6330633.979	18393033.97	10008361.78	25582640.08	9242673.509	32581457.14	8779427.931	2550140.485	0.979341541	-0.030116014	0.973237626	0.444444444	1.236445386	FA
Com_73_neg	PS (18:0/22:4)	C46 H82 N O10 P	839.56819	11.517	Partial match	Full match	610994009.6	596356714.5	534194714.5	646494194.9	502545898	610708762.4	571710289.7	534594527.5	383752508.6	580870272.9	487531590.3	529547017.2	1.133836547	0.181212677	0.110373599	0.805555556	1.093392975	PS
Com_746_neg	PE (18:0e/18:1)	C41 H82 N O7 P	731.5844	13.469	Partial match	Full match	18709744.09	10477168.53	11488364.34	12834845.5	13957500.2	12638632.13	12109363.04	10779303.2	7951184.02	6987317.361	14887728.11	14089695.99	1.199113006	0.261967626	0.211747327	0.638888889	0.844101379	PE
Com_748_neg	1-oleoyl-2-linoleoyl-sn-glycero-3-phospho-L-serine	C42 H76 N O10 P	785.5192	11.603	Full match	No results	30316501.12	25373793.93	23180220.86	28577374.91	16991410.16	17336757.26	20763259.26	18713534.34	34378591.99	30215510.48	26385566.85	23679626.73	0.919810919	-0.120590771	0.543254369	0.611111111	0.786250243	PS
Com_749_pos	SM (d26:0/12:0)	C43 H89 N2 O6 P	760.64631	12.791	Partial match	Full match	536243755.4	329783547.6	193068426.7	389830288.3	304200814	242136220.6	291975742	373694012.5	316427687.2	118947034.4	332510454.5	278875953.1	1.165164137	0.220533202	0.49645857	0.583333333	1.344696165	SM
Com_74_neg	PE (16:0/18:1)	C39 H76 N O8 P	717.53183	11.592	Partial match	Full match	643821349.6	525782440.5	440439925.2	714436063	472905836.5	457683752.9	472974270.6	477695928.2	675310114.4	606025619.5	691514972.2	694382974.1	0.899711401	-0.15246579	0.341972247	0.694444444	0.860433846	PE
Com_755_pos	PC (18:2e/16:0)	C42 H82 N O7 P	743.58294	11.072	Partial match	Full match	458686741.5	378731958.4	197724436.6	606875248.3	418423264.7	300186885.1	216910150	416021320.8	494261080.8	332864255.8	467418107.6	207688391.9	1.105596245	0.144824621	0.662613487	0.527777778	1.823721776	PC
Com_75_neg	HexCer-NS (d30:2/12:0)	C48 H91 N O8	855.68143	13.669	No results	Invalid mass	312170256.1	659497822.6	245231489.3	285209270.8	644425154.8	666976437.7	633860237.8	664440599.5	433677757.3	402184349.3	264008599.9	511935432.2	0.966806531	-0.048700875	0.748575554	0.5	0.390576276	HexCer
Com_760_pos	TAG (18:1-18:1-19:0)	C58 H108 O6	917.82351	17.103	No results	Invalid mass	282254556.9	373945661.7	251969224.9	492614731.5	432112590.5	315377084.9	427919298.3	434843784.6	372966387.3	475892568.4	421304235.3	431616320.2	0.837683045	-0.255523621	0.115660543	0.694444444	0.915132891	TAG
Com_763_pos	1,2-di-[(9Z,12Z,15Z)-octadecatrienoyl]-sn-glycero-3-phosphocholine	C44 H76 N O8 P	777.52873	9.652	Full match	No results	162511863.1	320138627.5	169233605.4	617118508.3	216125913.8	160070997.3	193530776.4	308477612.2	233213828.7	185536538.6	244857783.5	290640718.9	1.129745109	0.175997312	0.987804696	0.611111111	0.611426049	PC
Com_764_pos	PE (18:1e/18:2)	C41 H78 N O7 P	727.55198	12.453	Partial match	Full match	681105519.3	534739262.8	234535194.4	755653713	396200043.3	349968719.8	357469869	556040100.9	670329425.3	459388347.6	544946047	401332459.8	0.987521753	-0.018115567	0.750529224	0.555555556	1.124715268	PE
Com_768_pos	PE (17:0/19:0)	C41 H82 N O8 P	747.56875	12.707	No results	Invalid mass	396060314.4	303486739.5	97564301.06	295290273.3	166037937.9	184326043.9	242730534.1	334782088.9	368362934	327555521.6	463305502.5	204366267.1	0.74327108	-0.42803962	0.171589223	0.75	1.276637597	PE
Com_773_pos	PC (16:1/20:4)	C44 H78 N O8 P	779.5456	9.289	Partial match	Full match	88866714.41	141992398.5	132160825.8	223321204.7	107340573.7	48895750.76	137197340.1	103765694.3	131509532.9	63311895.75	144076135.4	109155794.3	1.07773556	0.108003233	0.97478671	0.5	0.062826398	PC
Com_777_neg	SM (d14:1/30:0)	C49 H99 N2 O6 P	888.73131	15.066	No results	Invalid mass	17156868.51	11401331.07	22671237.73	15534069.52	16102905.55	6391188.923	14094731.32	4533392.899	15818396.94	6714689.041	10448758.95	25272361.39	1.160963783	0.215322967	0.478128522	0.638888889	0.585268991	SM
Com_778_neg	PC (18:0e/16:0)	C42 H86 N O7 P	793.62029	13.073	No results	Invalid mass	20000630.94	17197288.72	16236932.98	12443530.14	16186853.35	22459623.78	11786496.89	17029510.11	14965316.01	13147517.06	15505001.98	12285638.44	1.233775978	0.303080462	0.077982423	0.833333333	1.424840824	PC
Com_77_pos	SM (d21:1/21:0)	C47 H95 N2 O6 P	814.6931	14.383	Partial match	Full match	17973609269	7388393259	2988354458	10402669314	6612661754	6581930339	6695670629	9652941140	12903568280	15957326650	9353066056	4503868330	0.879477711	-0.18528108	0.54823487	0.611111111	1.372581435	SM
Com_786_neg	PC (18:0e/18:2)	C44 H86 N O7 P	817.62935	12.441	No results	Invalid mass	16038286.57	14001349.54	29047675.82	17638513.04	16963779.59	5247028.25	9964706.654	7363979.065	15430719.06	4330171.869	14097687.05	21705313.52	1.357293659	0.44073289	0.354575299	0.694444444	0.506083998	PC
Com_786_pos	PC (20:5e/20:0)	C48 H88 N O7 P	821.62998	11.748	Partial match	Full match	175252023.6	179796995.6	140616280.7	396336662.3	216306742.9	172955657.1	190358721.4	230643922.9	197641807	129632477.5	302558173.9	216703797.4	1.010828435	0.015538153	0.919450163	0.638888889	0.238373419	PC
Com_787_pos	HexCer-NS (d18:1/18:0)	C42 H81 N O8	727.5965	11.478	Partial match	Full match	308629664.7	511815492.3	200407278.3	321540386.3	446046904.9	210870931.5	398610425	596659817.6	403229045.3	226911354.5	239246028.1	359670166.9	0.898838527	-0.153866131	0.613244204	0.611111111	0.20343237	HexCer
Com_788_pos	PC (14:0e/20:3)	C42 H80 N O7 P	741.56774	10.894	Partial match	Full match	360296313.9	402250509.6	186073493.6	788590225.6	391411297.2	252552132.3	264306101.2	340245457.3	440911565.7	258380574.6	358208044.2	382853979.4	1.164441933	0.219638699	0.76656349	0.555555556	1.144503031	PC
Com_794_neg	PC (18:1e/22:5)	C48 H86 N O7 P	865.62081	11.401	No results	Invalid mass	18535360.83	20976279.17	17456579.4	17270814.4	9001240.412	7854610.151	22397944.58	19697776.4	16018045.65	13700365.44	6528143.974	17786256.3	0.947636275	-0.077594669	0.841182967	0.472222222	0.252211779	PC
Com_799_pos	1-hexadecanoyl-2-octadecanoyl-sn-glycero-3-phospho-(1'-sn-glycerol)	C40 H79 O10 P	750.53972	11.136	Full match	No results	420798521.8	346949971.3	182104162.1	706762232	269747394.6	211731891.4	340336123.6	413824522.7	397893742.1	374160650.9	538391322.7	291716621.8	0.907385867	-0.140211906	0.42303914	0.638888889	0.814686657	PG
Com_7_pos	TAG (16:0-18:0-18:2)	C55 H102 O6	875.79417	17.102	No results	Invalid mass	8861452731	17975289205	34750752632	20040942528	27830043999	19238679121	30984433619	14711849248	15001428858	19042805273	16406736227	25305646235	1.059646668	0.083583288	0.94660623	0.611111111	1.652908244	TAG
Com_802_pos	TAG (16:0-20:0-22:0)	C61 H118 O6	963.91917	18.481	No results	Invalid mass	395978.4431	5793897.397	24945724.43	4309947.069	18151463.67	150279373.2	22401176.24	1481936.358	461584.3371	238207.1906	1548055.933	14536363.02	5.013272789	2.325752738	0.203670392	0.722222222	1.083006248	TAG
Com_803_neg	OxPC (18:0-18:2+1O)	C44 H84 N O9 P	847.59503	8.849	No results	Invalid mass	8436405.424	7717694.038	3892749.331	4291988.639	8680480.476	16354068.65	7095703.251	27102734.26	4906394.7	9355044.935	6074294.759	2069555.208	0.872263879	-0.197163447	0.895114594	0.527777778	0.665286783	PC
Com_803_pos	PC (22:0/18:1)	C48 H94 N O8 P	843.67143	14.355	Partial match	Full match	244983061	128628902.8	65933008.5	190358839.2	139656277.4	154638786.7	126159497.4	237481636.7	182541161.7	156105489.2	202876002.5	163863656.3	0.864523059	-0.210023651	0.354603483	0.638888889	0.825818362	PC
Com_808_neg	PC (18:2/18:3)	C44 H78 N O8 P	825.55326	8.996	No match	Invalid mass	5534602.763	15123989.85	7873026.157	25051712.34	9670073.693	13739374.57	10245846.72	8973990.552	11376693.49	11238123.93	8400048.149	18321154.1	1.123066399	0.167443226	0.899228489	0.5	0.09305949	PC
Com_80_pos	TAG (17:0-17:1-19:2)	C56 H102 O6	887.79417	16.008	No results	Invalid mass	14840906.68	37817528.44	27036558.42	18658319.43	7669976.648	438560103.6	122542312.5	30935311.2	5857903.096	10593487.57	7095849.073	220310486.2	1.370588833	0.454795838	0.855299372	0.583333333	0.639615234	TAG
Com_810_pos	PC (16:0/16:3)	C40 H74 N O8 P	727.5153	9.631	Partial match	Full match	130254929.3	141012747.3	41432171.49	42249718.89	126681556.2	17893969.88	151960098.9	62682506.99	77261287.23	33436782.69	1496978.91	41089248.68	1.357674822	0.44113798	0.412890981	0.611111111	0.905693954	PC
Com_819_neg	OxPE (18:0-18:2+2O )	C41 H78 N O10 P	775.53754	8.982	Partial match	Full match	12253846.04	9756840.559	101232.3183	678994.1555	195310.489	9631664.221	3355858.573	15225152.12	3331922.508	21483669.39	4863922.808	103403.4024	0.674425933	-0.568268084	0.513308256	0.388888889	0.908283582	PE
Com_821_neg	PS (16:0/20:4)	C42 H74 N O10 P	783.50595	9.656	Partial match	Full match	10642014.73	22346207.91	11763495.25	12194072.83	11894823.41	13840813.72	15049527.51	7470123.197	10895609.18	11443687.17	8902121.788	19228495.29	1.132784239	0.179873098	0.444580949	0.666666667	0.49198905	PS
Com_822_neg	SM (d14:1/19:0)	C38 H77 N2 O6 P	734.55853	9.411	No results	Invalid mass	14666090.53	15033846.29	14715281.94	23567213.09	17460830.9	13270732.57	17622973.26	15401470.89	13032798.72	11834031.56	13921356.37	19006250.53	1.086932518	0.120262373	0.499739133	0.583333333	0.408340263	SM
Com_823_pos	1-oleoyl-2-linoleoyl-sn-glycero-3-phosphocholine	C44 H82 N O8 P	783.57582	12.282	Full match	No results	678751435.8	367231040.2	199599255.1	578152968.5	230421225.1	160059472.7	245724998.1	385783644.4	797152038.7	1238830503	758463426.8	229664464.9	0.605701894	-0.723320173	0.248762375	0.75	0.891471222	PC
Com_824_pos	PC (18:1/22:1)	C48 H92 N O8 P	841.65603	13.396	Partial match	Full match	199774612.6	394250250.2	58890378.69	327872074.4	66427014.52	307453406.1	57348562.54	574095911.5	425943300.6	354730833.7	107935080.9	196056248.6	0.78938284	-0.341202937	0.691221678	0.583333333	0.829658757	PC
Com_825_pos	TAG (12:1-14:1-18:2)	C47 H82 O6	759.63814	14.651	No results	Invalid mass	376189.111	642686.2984	21015708.92	332623.4046	2045981.467	2559379.153	1698599.729	504693.6443	420954.8966	356307.577	258718.5742	2831129.228	4.443290745	2.151628547	0.340109575	0.638888889	0.88819035	TAG
Com_826_neg	CL (18:1-18:2-18:1-20:4)	C83 H146 O17 P2	1477.0034	15.827	Partial match	Full match	3064054.284	3002498.591	6037909.049	5281151.016	5989834.223	4388983.055	5078929.981	3776636.329	1854285.97	1714844.51	4152678.756	7634573.869	1.146724278	0.197518547	0.420022886	0.638888889	0.573369042	CL
Com_829_neg	GM3 d34:1; [M-H]-	C57 H104 N2 O21	1152.71342	9.21	Partial match	Full match	11258282.89	13410841.21	6584476.243	13951170.29	7862958.03	12035954.09	13728271.79	10353358.43	10941242.15	7013200.001	11699602.23	12027435.44	0.989972687	-0.014539373	0.870849449	0.555555556	0.193997752	GM3
Com_82_pos	PC (14:0/18:1)	C40 H78 N O8 P	731.54662	10.126	Partial match	Full match	5007592532	5690049730	3846862120	8300677150	3949639429	2509969341	3752119758	4747291798	7696796475	4239608632	6781642076	5233753245	0.903041474	-0.147135847	0.508827124	0.583333333	0.666507992	PC
Com_832_neg	SM (d14:0/27:0)	C46 H95 N2 O6 P	848.69985	14.281	No results	Invalid mass	27014930.98	12025738.47	13842217.29	15551322.93	11757418.2	16968167.69	14059796.79	14122693.64	15994955.15	11438265.3	14038893.63	6699020.214	1.272497486	0.347662807	0.221067216	0.638888889	1.612130879	SM
Com_837_neg	SM (d14:2/30:0)	C49 H97 N2 O6 P	886.71538	14.255	No results	Invalid mass	12859912.78	11817071.29	14951632.6	10406587.54	12639906.1	9613355.166	13289582.69	5743396.986	11602982.57	4170137.877	6334964.787	24802373.44	1.096219234	0.132536353	0.374008877	0.638888889	0.689052691	SM
Com_839_neg	Stearic acid	C18 H36 O2	284.27162	7.814	Full match	No results	6988091.818	4633111.161	26403938.82	7582558.18	8304030.803	5521347.75	6085017.042	2849326.875	9723817.288	10852825.84	10476332.98	10265641.77	1.182678123	0.242057484	0.839490647	0.611111111	0.505756648	FA
Com_840_pos	LysoPC(20:5(5Z,8Z,11Z,14Z,17Z))	C28 H48 N O7 P	541.31423	2.002	Full match	No results	153847992.3	500364421.7	169930899.1	321103900.2	226206832.6	239507185.3	210479652.9	48572308.62	377659761.1	307457922.2	423904431.6	223912190.8	1.01191905	0.017093884	0.758472413	0.5	0.654060714	PC
Com_845_neg	PS (18:1/24:4)	C48 H84 N O10 P	865.58455	11.285	Partial match	Full match	4504362.87	16744196.46	8214429.604	9674715.395	21885034.79	10001503.41	25238953.18	18613501.61	4721982.698	3085940.809	5704812.571	14836764.59	0.983688628	-0.02372637	0.750246112	0.472222222	0.684592333	PS
Com_846_pos	PC (16:0/17:0)	C41 H82 N O8 P	747.57873	11.444	Partial match	Full match	229367342.5	271226690.3	104470534.7	331686725.6	192139909.1	151536323.9	185123435.7	299754991.1	215290638.6	218027190.7	302425339.4	210890250.6	0.894458212	-0.160914012	0.418420377	0.583333333	0.883666747	PC
Com_860_pos	PS (19:1/19:2)	C44 H80 N O10 P	813.55189	11.159	Partial match	Full match	381090415.2	212760760.4	95268053.37	225001123	192301222.7	87624408.46	128358334.4	202591677.8	319467417.8	264333165.2	280292398.4	158882419.4	0.881914153	-0.181289867	0.477620538	0.611111111	1.237182036	PS
Com_866_neg	CL (18:1-18:2-18:1-20:3)	C83 H148 O17 P2	1479.01911	16.058	Partial match	Full match	3634168.776	2944113.296	4516632.249	4653037.65	4975707.887	3720058.87	5005864.244	3035280.851	3241540.435	1401643.907	4282227.873	6722049.351	1.031876593	0.045270442	0.617354516	0.527777778	0.416916768	CL
Com_86_pos	TAG (18:0-18:1-20:1)	C59 H110 O6	931.85671	17.645	No results	Invalid mass	55367787.16	488847252.3	5908010590	222377673.4	1145391430	1085189746	1222981081	142380054.1	44108143.38	77944745.59	68736123.26	1260243963	3.161909922	1.660796268	0.235427919	0.638888889	1.251174283	TAG
Com_870_pos	PC (16:1e/24:4)	C48 H88 N O7 P	821.63002	12.685	Partial match	Full match	204154278.1	237140785.1	110517956.7	322404327.6	217174429	182711771.4	159283768.2	282220152.7	232305933	216046479.3	259868179.2	228404533.6	0.924516867	-0.113228454	0.517569174	0.611111111	0.583870014	PC
Com_871_neg	HexCer-NS (d20:1/26:0)	C52 H101 N O8	913.75964	15.731	No results	Invalid mass	4151095.816	5259712.388	5337422.868	6941274.42	2840915.359	960953.6866	8069638.517	154958.6552	13094347.43	135529.8432	8205743.754	16835538.78	0.54825163	-0.867089899	0.74472213	0.666666667	0.311906071	HexCer
Com_872_pos	SM (d26:2/14:0)	C45 H89 N2 O6 P	784.64593	12.284	Partial match	Full match	369703679.2	456798522.6	154137824	458691828.5	186863988	255169291.1	252212077.9	522591237.4	433504970.8	338740648.6	327360817.7	229131211.7	0.894380079	-0.161040041	0.513397829	0.555555556	0.90999177	SM
Com_876_pos	LPE 18:2	C23 H44 N O7 P	477.28545	2.105	Partial match	Full match	129886911.3	157274056.7	55236999.03	155222736.8	89399103.79	69348554.22	74650611.08	70654019.28	137685779	141863897.3	183905935	107209879.3	0.916753846	-0.125393682	0.669415336	0.583333333	0.926108734	PE
Com_878_neg	Cer-ADS (d20:0/23:1)	C43 H85 N O4	725.65471	15.185	No match	Invalid mass	1065268.259	893537.4452	8962253.528	885368.6761	973607.3256	762421.5368	1100232.925	275061.8584	1218266.571	617498.6696	533596.5674	1678770.824	2.497029228	1.320212708	0.269529781	0.583333333	0.682216266	Cer
Com_879_neg	PC (14:0/16:1)	C38 H74 N O8 P	749.52182	9.092	No match	Invalid mass	2881157.129	6904273.306	7483652.567	16233542.98	7454860.63	5798833.116	8480824.439	5146125.216	7976951.849	4464243.04	4952061.524	13193672.8	1.05750323	0.08066207	0.987015586	0.5	0.695867371	PC
Com_880_neg	PS (19:0/20:4)	C45 H80 N O10 P	825.55372	11.348	Partial match	Full match	15760984.35	14810457.69	13779039.47	15999717.33	18369826.92	16548734.04	18531756.33	13247291.16	12841342.87	12583516.25	10072884.74	20060594.78	1.090813042	0.125403854	0.361328439	0.666666667	0.439305964	PS
Com_881_neg	Cer-NS (d18:1/20:1)	C38 H73 N O3	637.56548	12.523	No results	Invalid mass	832886.1473	651572.7544	11814442.45	661013.8137	847879.1755	857666.0458	703352.9576	918854.3914	971286.9437	1086145.055	933903.8256	693409.1772	2.951875079	1.561631669	0.515855518	0.666666667	0.535657531	Cer
Com_882_neg	SM (d14:2/27:0)	C46 H91 N2 O6 P	844.66791	12.88	No results	Invalid mass	15973114.94	14132028.28	8071916.07	12377044.25	13988995.51	16624718.59	14174645.86	14687241.07	16278734.38	13884670.88	12394486.83	15634867.2	0.932377778	-0.101013474	0.448061512	0.583333333	0.563064867	SM
Com_882_pos	SM (d29:2/12:0)	C46 H91 N2 O6 P	798.662	12.831	Partial match	Full match	209103213.6	274286422.7	95164721.11	151858955.4	278602336.5	247554340.4	243538253.3	603109050.7	258831589.9	201729426	234879092.6	284266412.3	0.688021112	-0.53947526	0.148762717	0.666666667	1.193156354	SM
Com_887_pos	PC (21:0/18:2)	C47 H90 N O8 P	827.64083	13.28	Partial match	Full match	115543212.4	81864417.47	38767740.24	81395230.95	119534281.7	112325811.4	69139358.19	193921798.9	152659747.2	104154018.7	90044934.39	83559581.52	0.79228116	-0.335915599	0.350323663	0.611111111	0.621480054	PC
Com_888_neg	OxPC (18:1-18:2+2O)	C44 H82 N O10 P	861.57434	7.302	No match	Invalid mass	6426000.983	6554303.979	687225.1438	5883130.999	1859943.598	9569257.863	5563381.489	18866526.18	6350855.483	19994039.99	7094748.669	603852.1616	0.52981117	-0.916449835	0.477161457	0.611111111	0.942299186	PC
Com_88_pos	TAG (14:0-16:0-18:1)	C51 H96 O6	821.74756	16.777	No results	Invalid mass	1016980577	4133995762	5096391236	2126548463	5963540069	4670742289	4416204956	2218028008	721245931.6	765432307.9	425224296.5	6143882202	1.566247152	0.647311887	0.187018351	0.694444444	1.16068304	TAG
Com_893_neg	PC (18:1e/18:1)	C44 H86 N O7 P	817.62093	12.029	No match	Invalid mass	12002201.91	14973941.94	10384625.51	10964217.8	14587959.4	16683239.45	13325774.48	13122103.39	7990317.564	5774304.351	10824114.94	9421262.049	1.316556093	0.396768989	0.083083321	0.805555556	1.440078683	PC
Com_896_pos	PE (18:5e/22:2)	C45 H78 N O7 P	775.5522	11.949	Partial match	Full match	270043236.7	206704336.2	74421483.56	100023106	153261062	119279221.2	173035577.6	183733915.1	167202165.9	174132515.3	170747546	185016579.7	0.876516018	-0.190147639	0.300093594	0.666666667	0.671478781	PE
Com_898_pos	DAG (18:2/18:2)	C39 H68 O5	633.53357	11.586	No results	Invalid mass	58112806.12	57800236.49	162287191	85362187.35	35551933.89	60500601.25	47744125.73	31796956.98	98043575.52	118949578.6	119201281.6	121501923.6	0.855515495	-0.22513411	0.627671547	0.583333333	0.63638586	DAG
Com_89_pos	TAG (12:1-16:0-18:1)	C49 H90 O6	791.70037	16.014	No results	Invalid mass	14363479.83	81976618.4	2766242231	42159855.35	363061339.5	628068938	308296691.2	50776284.95	13089027.66	11473480.98	12096098.88	407835095.1	4.848225499	2.277456802	0.233892734	0.75	1.14450869	TAG
Com_906_neg	PC (16:0e/20:1)	C44 H88 N O7 P	819.63697	13.145	No match	Invalid mass	8244471.43	8145668.887	6693715.514	10227489.68	9390953.695	12165581.05	11775138.47	11450987.95	8807867.795	6944511.294	8762028.404	11663572.28	0.923637839	-0.114600818	0.531955495	0.611111111	0.751381152	PC
Com_907_neg	PA (16:0/18:1)	C37 H71 O8 P	674.49013	11.147	Partial match	Full match	19813679.54	13920393.51	22037512.06	10316862.27	17755014.38	10490124.35	18956492.69	12634476.54	15468893.65	21888331.39	10744355.76	16807417.27	0.977550447	-0.03275694	0.829358577	0.527777778	0.703113477	PA
Com_90_neg	PS (20:0/18:1)	C44 H84 N O10 P	817.58483	12.864	Partial match	Full match	365090058	365377047.6	269279610.3	313602140.1	428544692.4	418092364	430569975.5	401412340.1	341001929.6	282096364.9	282761087.5	448452421.3	0.987966758	-0.017465595	0.949038727	0.555555556	0.472691744	PS
Com_90_pos	TAG (14:1-18:2-18:2)	C53 H92 O6	841.71607	15.777	No results	Invalid mass	10636108.52	34465451.71	2101566575	19260116.8	133625176.1	234993636.6	129251305.9	26681736.57	7008596.607	6376585.839	6652806.232	192837002.4	6.872266423	2.780785968	0.232872353	0.75	1.064693291	TAG
Com_913_neg	OxPC (18:1-18:3+1O)	C44 H80 N O9 P	843.5638	8.055	No results	Invalid mass	9393052.727	7406920.978	1139089.237	3485541.071	2193249.386	6716219.435	5508367.033	15357570.08	5736036.643	12847092.86	5410964.055	1445385.633	0.655086926	-0.610241739	0.406480478	0.611111111	0.92470132	PC
Com_915_neg	ricinelaidic acid	C18 H34 O3	298.25088	3.584	Full match	No results	16665309.77	10956132.17	12440701.93	13745863.56	12805989.05	11481146.53	21423982.89	14686213.25	13115293.11	15387851.37	14728972.08	14780463.66	0.829715676	-0.269311051	0.07308469	0.833333333	1.474200888	FA
Com_919_neg	PC (22:4e/18:1)	C48 H88 N O7 P	867.63612	12.155	No results	Invalid mass	5406501.954	7199197.759	5083222.609	6094613.31	6888480.912	9106672.223	7217691.434	5774273.053	6574832.987	5481513.92	6083911.789	7549845.92	1.028349561	0.040330754	0.882927262	0.472222222	0.190187986	PC
Com_920_neg	PS (18:1/22:5)	C46 H78 N O10 P	835.53059	9.702	No results	Invalid mass	9395891.042	15311279.53	8642440.097	17829729.42	7686824.202	10565976.74	11004091.81	8059408.798	9431880.996	11743362.94	13980875.75	20416734.88	0.930272397	-0.104274875	0.706023538	0.611111111	0.348371263	PS
Com_920_pos	PS (20:2/20:3)	C46 H80 N O10 P	837.55239	11.163	Partial match	Full match	541539534.9	358185962.3	126978469.9	259248500	291574529.9	243950204.6	329703150.7	363468667.7	368847414.1	809482528.6	467751322.6	282284589.6	0.694812522	-0.525304341	0.147902832	0.777777778	0.930712787	PS
Com_923_neg	LPE 22:6	C27 H44 N O7 P	525.28592	2.003	Partial match	Full match	9147017.965	14612024.25	6398790.218	4480009.932	10848973.93	14975920.15	15424066.52	8567017.08	6815737.277	6724072.305	11610421.93	15635368.53	0.933402778	-0.099428334	0.712125787	0.611111111	0.874976768	PE
Com_923_pos	PC (16:1e/20:0)	C44 H88 N O7 P	773.63068	13.084	Partial match	Full match	153264834.2	163315701.8	51839450	160587185.4	102797682.7	128886235.5	92035701.06	208538883.4	121112041.1	76309870.05	152982128.9	131860709.3	0.971707804	-0.04140554	0.856105194	0.555555556	0.820424542	PC
Com_924_pos	ACar 18:0	C25 H50 N O4	427.36601	3.801	No match	Invalid mass	213030820	204825314.2	128371867.1	304214549	191121893.5	197521492.5	321485460.2	289192190.7	311711059.8	75518705.08	423607619.6	258009832.1	0.737759804	-0.438776908	0.448032318	0.777777778	0.669526076	ACar
Com_927_neg	OxPC (16:0-18:2+2O)	C42 H80 N O10 P	835.55912	7.204	No match	Invalid mass	17391257.05	9503390.743	1175744.407	6766839.176	1763713.055	7239864.304	4442705.99	13983425.06	7504639.626	8599869.498	6461543.233	1349300.13	1.035410313	0.050202593	0.82412388	0.5	1.339034271	PC
Com_92_neg	Cer-NS (d18:1/24:1)	C42 H81 N O3	647.62243	14.381	Partial match	Full match	51644402.66	74744380.83	543511207.5	36089099.25	136767656.3	79947822.57	45080840.05	52065764.61	100799054.4	102638321	41411320.86	59281123.84	2.299423819	1.201272401	0.335459167	0.611111111	0.709469453	Cer
Com_932_neg	HexCer-NDS (d29:0/12:0)	C47 H93 N O8	845.69667	14.461	No match	Invalid mass	11334017.56	18008212.6	5157716.329	8838377.239	10967509.63	12348211.13	11872548.5	10867808.28	10375615.36	12066382.92	4209593.303	9359681.92	1.134505445	0.182063534	0.638026012	0.611111111	0.423808598	HexCer
Com_935_neg	PC (18:1e/22:4)	C48 H88 N O7 P	867.63713	11.787	No results	Invalid mass	3889000.524	7773231.958	8677033.901	10567338.86	10229571.78	7953297.489	9817394.623	6145392.078	4909341.281	3604507.298	7973052.6	9105081.751	1.181319857	0.240399645	0.431852812	0.638888889	0.505526489	PC
Com_938_neg	PE (16:0/18:3)	C39 H72 N O8 P	713.50043	9.974	Partial match	Full match	7808073.376	15883623.55	5041374.646	16451121.34	10309596.53	18722965.61	11990921.67	15525198.12	9779866.496	15724505.66	10637876.04	13736999.27	0.958930201	-0.060502288	0.597613674	0.527777778	0.30949976	PE
Com_945_neg	PE (17:0/18:2)	C40 H76 N O8 P	729.53186	11.302	Partial match	Full match	17216577.8	12432653.88	9543692.23	18921823.39	13389643.65	12447469.65	8326546.14	11783325.22	14361360.26	15025025.08	13067852.07	15186682.44	1.079755708	0.110704943	0.615428618	0.444444444	0.990821749	PE
Com_946_neg	PE (18:1e/24:4)	C47 H86 N O7 P	807.61583	13.79	Partial match	Full match	4780542.157	14653381.09	8732325.198	7191089.222	10537129.72	5781192.42	12556141.18	17774438.46	6993649.794	3050536.846	4146145.625	13325924.66	0.893318682	-0.162753161	0.992849188	0.5	0.91755282	PE
Com_94_pos	TAG (16:0-18:1-19:1)	C56 H104 O6	889.80989	17.247	No results	Invalid mass	100161442.6	465417977.4	5067000435	175383010.5	1394747796	1588500013	1857964719	273658238.8	53132690.78	42397970.65	58855181.1	1613034952	2.25470942	1.172941515	0.255739639	0.666666667	1.332605098	TAG
Com_951_pos	PC (16:2e/22:2)	C46 H86 N O7 P	795.60466	10.959	No results	Invalid mass	166213758.8	172618914.6	86659695.95	281147388.2	159418820.3	141607858.4	146836648.1	177226936.1	156125368.9	115216504.2	183181804.7	140828365.4	1.095985761	0.132229055	0.799697876	0.555555556	0.876591534	PC
Com_953_pos	Palmitamide	C16 H33 N O	255.25583	4.309	Full match	No results	469607683.8	465741319.4	24833808.48	66948806.84	174249282.2	118206955.9	248546862.9	302836992.3	423775548.7	513569291	411173834	117234757	0.654188421	-0.61222187	0.174664974	0.666666667	1.149553854	FA
Com_954_pos	PE (18:0/20:1)	C43 H84 N O8 P	773.59408	13.7	Partial match	Full match	376571658.7	268871985	90662474.86	348533487.7	173880250.1	199870388.9	186657011.2	449170730.8	309776397.6	366130606.8	303963088.3	273256345.2	0.772062266	-0.37321089	0.222777753	0.694444444	1.096452135	PE
Com_956_pos	TAG (14:0-16:0-18:3)	C51 H92 O6	822.67165	16.047	No match	Invalid mass	51097911.81	151753016.9	200397246.6	76594118.27	245129831.5	115930377.6	186953200.9	122525008.5	38079194.95	38053231.69	30611299.59	175817945.4	1.420347733	0.506244177	0.272744769	0.694444444	1.15723011	TAG
Com_965_pos	DAG (18:0/20:4)	C41 H72 O5	661.5646	13.384	No results	Invalid mass	5371454.609	4143465.843	61463973.76	1756492.686	5342583.658	6282803.2	7015065.451	2408982.866	2494098.503	5435578.527	2403145.662	6069687.628	3.266434949	1.707716909	0.349041055	0.555555556	0.694107036	DAG
Com_96_pos	PC (16:0/18:0)	C42 H84 N O8 P	761.59367	12.284	Partial match	Full match	9988731783	6222302138	4311640182	13361770352	4532327432	4428240813	6868694230	7438219218	12986735433	13578036704	11701115662	7343536575	0.715080632	-0.483822167	0.126879415	0.777777778	1.160551311	PC
Com_975_pos	PS (16:0/18:1)	C40 H76 N O10 P	761.52059	10.538	Partial match	Full match	174564161.5	305518324.8	129744618.1	195266928.7	214144637.5	134490421.1	239485797.2	218559155.7	238846832.7	155734017	224517811.6	239268624.9	0.876419299	-0.190306842	0.296017719	0.75	0.553330906	PS
Com_977_pos	PC (22:5e/18:4)	C48 H80 N O7 P	813.55243	8.004	No match	Invalid mass	104753330.7	343209405.2	3331060.6	23022992.52	11444180.35	168892613.1	41376706.3	145781236.4	44529364.08	109745999.2	71225526.85	2533318.632	1.576748453	0.656952517	0.999729609	0.527777778	1.292319033	PC
Com_978_neg	PS (24:0/18:2)	C48 H90 N O10 P	871.63141	14.102	Partial match	Full match	10680408.37	7363140.709	7229945.69	10317865.66	18224301.7	14293297.16	10589501.54	12898876.52	12645492.7	11807534.26	13537588.27	12369988.11	0.92227351	-0.116733434	0.416088777	0.638888889	0.82123565	PS
Com_978_pos	1-arachidonoyl-sn-glycero-3-phosphocholine	C28 H50 N O7 P	543.33223	2.811	Full match	No results	71862591.17	42001249.03	21284478.82	36677698.36	63814096.8	28273275.71	64968193.65	55669720.84	76187791.79	79745344.27	38822151.53	79601256.44	0.668144538	-0.581767865	0.070734272	0.833333333	0.543111413	PC
Com_97_pos	SM (d24:0/12:1)	C41 H83 N2 O6 P	730.5994	11.143	Partial match	Full match	11587552548	7170917849	3404777379	9403874485	6149960003	6028709995	4153840651	8434297915	8786039918	11358134271	10287748520	4722030424	0.916294002	-0.12611752	0.716961711	0.555555556	1.380124507	SM
Com_980_pos	TAG (14:1-16:1-18:2)	C51 H90 O6	820.65615	15.702	No match	Invalid mass	10210707.1	36600506.38	191104063.1	15537347.29	90662705.96	75412697.39	72614437	30427538.43	7994759.8	6685933.258	5071535.925	83162921.68	2.036967767	1.026423151	0.248613295	0.75	1.359039559	TAG
Com_982_neg	1-stearoyl-2-arachidonoyl-sn-glycero-3-phosphoethanolamine	C43 H78 N O8 P	767.54795	9.879	Full match	No results	7492498.176	9208038.838	3008416.611	7152366.124	10827185.45	5548492.406	5106350.361	6790216.85	2732222.044	3956877.283	3242080.317	3427062.529	1.712030249	0.775708192	0.052426544	0.833333333	2.06898584	PE
Com_983_pos	PC (19:0/20:4)	C47 H86 N O8 P	823.60952	11.967	Partial match	Full match	210813734.5	142470262.9	98893013.12	276589890.4	162835183.2	116954125.2	150086828.3	225793681	193079546	106013054.3	157685555.1	136280142.6	1.040887414	0.05781403	0.966868385	0.5	0.89517368	PC
Com_992_neg	LPE 20:1	C25 H50 N O7 P	507.33272	4.758	Partial match	Full match	12173329.16	8388935.86	10156306.25	8990751.859	8743799.109	5763443.466	10630397.98	8193132.273	9200389.499	10447571.83	8091067.526	18093162.18	0.838542431	-0.254044308	0.336725907	0.611111111	1.133699267	PE
Com_992_pos	PC (18:0/22:6)	C48 H84 N O8 P	833.59364	11.091	Partial match	Full match	435461933.5	366685939.3	115435041.6	205862834.9	212007840.8	186500400.7	257664319.4	377620523	376124876.7	478285069.6	364126983.8	193173981.4	0.743506179	-0.427583363	0.174751269	0.722222222	0.993774728	PC
Com_993_neg	PE (24:0/18:1)	C47 H92 N O8 P	829.65745	15.173	Partial match	Full match	10689648.12	6351888.849	7551247.972	2440897.991	7337821.119	5382538.496	7236031.415	10135087.56	4915871.913	6838513.315	6400032.363	8948225.841	0.893876308	-0.161852885	0.468921286	0.555555556	1.094781687	PE
Com_993_pos	TAG (12:2-16:1-18:2)	C49 H84 O6	785.65374	14.804	No results	Invalid mass	422814.3817	1478138.291	31416730.9	339524.7335	3809262.134	3035814.924	2676834.987	1028167.704	1466744.169	1210040.11	1127065.786	6512230.255	2.88867025	1.530405526	0.867873784	0.555555556	1.2758265	TAG
Com_994_neg	SM (d14:2/22:0)	C41 H81 N2 O6 P	774.58939	10.134	No results	Invalid mass	15626902.31	13090507.07	6401212.473	17538977.03	8258401.621	13867527.16	14427067.27	10373941.1	9636528.621	13057731.6	15395223.53	15191838.9	0.957752243	-0.062275596	0.647602012	0.5	0.422741196	SM
Com_997_neg	PE (16:1/16:1)	C37 H70 N O8 P	687.48466	9.567	Partial match	Full match	5704488.603	10043526.95	9867885.27	17459740.62	8625622.422	5707066.986	11571404.2	9441686.629	11559046.94	6496654.398	7870725.88	13945287.38	0.942900785	-0.08482212	0.630000151	0.611111111	0.959373113	PE
Com_9_pos	TAG (18:1-18:2-18:2)	C57 H100 O6	897.77789	16.533	No results	Invalid mass	2916929085	5652143934	32276638918	3958249719	14363946584	13466014372	15300718532	4266589352	1586491862	875955332.7	954719275.4	14273596567	1.949481571	0.963090516	0.169592179	0.694444444	1.231207526	TAG
